# Supplementary material for: Analysis of Malassezia Lipidome Disclosed Differences Among the Species and Reveals Presence of Unusual Yeast Lipids
Source: Front Cell Infect Microbiol. 2020 Jul 15;10:338. doi: 10.3389/fcimb.2020.00338 (PMC7374198; doi:10.3389/fcimb.2020.00338)
Supplement: Supplementary Table 1 — Raw data with concentration (%mol) of lipid species detected in Malassezia strains. [file Table_1.xlsx]

## Sheet: Hoja1
Table S1. Raw data with concentration (%mol) of lipid species detected in Malassezia strains
	Atypical M. furfur	Atypical M. furfur	Atypical M. furfur	Atypical M. furfur	Atypical M. furfur	Atypical M. furfur	M. furfur	M. furfur	M. furfur	M. furfur	M. furfur	M. furfur	M. globosa	M. globosa	M. globosa	M. globosa	M. globosa	M. globosa	M. pachydermatis	M. pachydermatis	M. pachydermatis	M. pachydermatis	M. pachydermatis	M. pachydermatis	M. restricta	M. restricta	M. restricta	M. restricta	M. restricta	M. restricta	M. sympodialis	M. sympodialis	M. sympodialis	M. sympodialis	M. sympodialis	M. sympodialis
Compound Name	1	2	3	4	5	6	1	2	3	4	5	6	1	2	3	4	5	6	1	2	3	4	5	6	1	2	3	4	5	6	1	2	3	4	5	6
AC1	0.00015512	0.000138634	0.00015975	0.000113357	0.000110829	0.000167199	0.000125944	8.47852e-05	7.87938e-05	0.000112088	0.000119473	0.000128071	4.82054e-10	4.76309e-10	5.20836e-10	4.07705e-10	4.11305e-10	3.74069e-10	5.28237e-05	5.74426e-05	4.14022e-05	3.00455e-05	5.0114e-05	4.785e-05	3.17437e-10	6.75639e-10	8.48003e-10	3.82635e-09	2.8878e-10	5.15314e-10	8.9647e-11	3.33044e-11	3.30122e-11	4.03857e-11	2.32314e-11	2.00428e-11
AC4	0	0	0	0	0	0	0	0	0	0	0	0	1.4369e-09	9.49226e-10	4.88123e-10	9.21881e-10	9.318e-10	7.7884e-10	0	0	0	0	0	0	3.98348e-10	6.50656e-10	8.98911e-10	6.30021e-10	6.57978e-10	7.71576e-10	2.17422e-10	1.6486e-10	1.88451e-10	1.54903e-10	1.66657e-10	1.6892e-10
AC2	0	2.6133e-05	2.28707e-05	0	0	0	0	0	0	0	0	4.08674e-05	3.22357e-09	2.5943e-09	3.00539e-09	3.33608e-09	3.16124e-09	2.44676e-09	7.14142e-05	9.1235e-05	3.24659e-05	3.6512e-05	4.44736e-05	2.34764e-05	1.58359e-09	2.69244e-09	3.38765e-09	2.76703e-09	2.61297e-09	1.23333e-09	4.76193e-09	3.25489e-09	3.97261e-09	3.36975e-09	3.22202e-09	3.54615e-09
AC5	0	0	0	0	0	0	0	0	0	0	0	0	1.61797e-09	1.02927e-09	7.49707e-10	1.59922e-09	1.32654e-09	1.25404e-09	0	0	0	0	0	0	9.28644e-10	7.03266e-11	1.15942e-09	5.32045e-10	7.91204e-10	1.01883e-09	2.02664e-09	1.68725e-09	1.73453e-09	1.6708e-09	1.44095e-09	1.55963e-09
AC6	0	0	0	0	0	0	0	0	0	0	0	0	5.75655e-10	6.63387e-10	8.17948e-10	4.05865e-10	5.0084e-10	7.92707e-10	0	0	0	0	0	0	6.94824e-10	5.24808e-09	9.09253e-10	1.7406e-09	1.32561e-09	1.42322e-09	4.31239e-10	4.18493e-10	4.57334e-10	3.99641e-10	3.79329e-10	4.12867e-10
AC7	0	0	0	0	0	0	0	0	0	0	0	0	7.61201e-09	4.62258e-09	6.81256e-09	8.72485e-09	8.30923e-09	6.71725e-09	0	0	0	0	0	0	3.52553e-09	1.49952e-08	1.84204e-08	9.97013e-09	1.15289e-08	5.54086e-09	4.48196e-08	5.05076e-08	5.33611e-08	4.90187e-08	4.46579e-08	4.75858e-08
AC3	0	0	2.00311e-05	2.54503e-05	0	0	0	0	0	0	0	1.64829e-05	0	0	0	0	0	0	1.19073e-05	0	0	1.22006e-05	9.92478e-06	4.37952e-06	0	0	0	0	0	0	0	0	0	0	0	0
AC8	0	0	0	0	0	0	0	0	0	0	0	0	3.41503e-09	2.85156e-09	3.25293e-09	4.65782e-09	3.61458e-09	3.03386e-09	0	0	0	0	0	0	4.24162e-09	2.52801e-09	3.76751e-09	2.88477e-09	2.78717e-09	1.14194e-09	1.28022e-08	1.4067e-08	1.44059e-08	1.34257e-08	1.18993e-08	1.25439e-08
CE1	0.00576355	0.00406437	0.00607294	0.00552891	0.0036872	0.00456929	0.00770991	0.00531246	0.00862281	0.00672313	0.00581362	0.00878402	0	0	0	0	0	0	0.00157492	0.00115492	0.00185065	0.00121286	0.00100414	0.00132978	0	0	0	0	0	0	0	0	0	0	0	0
CE2	0	0	0.000686547	0	0	0	0	0	0	0	0.000199503	0	0	0	0	0	0	0	0	0	0	0	0	0	0	0	0	0	0	0	0	0	0	0	0	0
CE3	0.00118139	0.0008601	0.000804755	0.000914239	0.000776689	0.000738437	0.000987205	0.000908633	0.00136295	0.000773755	0.000564986	0.0015021	0	0	0	0	0	0	0.000128872	7.67503e-05	0.00027973	0.000118981	9.19452e-05	9.5261e-05	0	0	0	0	0	0	0	0	0	0	0	0
CE4	0.000914131	0.000251465	0.000531855	0.000993752	0.00108727	0.000444631	0.000842984	0.000794202	0.000947037	0.000404925	0.000443994	0.00153687	0	0	0	0	0	0	0.000104431	0.000115132	0.000222953	0.000121915	0	0	0	0	0	0	0	0	0	0	0	0	0	0
CE5	0.000294889	0.000639495	0.000616196	0	0.000684663	0.000559123	0	0	0	0	0.000232906	0.000597658	0	0	0	0	0	0	0	0	0.000141143	0	6.84087e-05	5.92544e-05	0	0	0	0	0	0	0	0	0	0	0	0
CE6	0.000486937	0.000615237	0	0	0.000773406	0	0	0	0	0	0	0	0	0	0	0	0	0	0	0	0.000170254	0	7.06034e-05	0	0	0	0	0	0	0	0	0	0	0	0	0
CER7	0.0033724	0.00452008	0.00303613	0.00442534	0.0047307	0.00565981	0.00472172	0.00357924	0.00349356	0.00461652	0.00266205	0.00447263	0	0	0	0	0	0	0.00042571	0.000341719	0.00119527	0.000432024	0.000465881	0.000400945	0	0	0	0	0	0	0	0	0	0	0	0
CER8	0.000223907	0.000203836	0.000206279	0.000222661	0.000200765	0.000231342	0.000255068	0.000277042	0.000262951	0.000254857	0.000197879	0.000324503	0	0	0	0	0	0	5.20051e-05	3.64782e-05	8.30575e-05	4.36781e-05	5.1947e-05	3.93996e-05	0	0	0	0	0	0	0	0	0	0	0	0
CER9	0.000469394	0.000472943	0.000467724	0.000514929	0.000474746	0.00057893	0.000566961	0.000592469	0.000620844	0.000541068	0.000441859	0.000724331	0	0	0	0	0	0	0.000109635	8.15943e-05	0.000175074	0.000105092	0.000114834	8.68631e-05	0	0	0	0	0	0	0	0	0	0	0	0
CER10	0.000826434	0.0009256	0.000854865	0.000847305	0.000977692	0.00106873	0.000896202	0.00098817	0.00107229	0.00088585	0.000658498	0.00127592	8.0614e-08	1.28654e-07	1.37816e-07	1.13693e-07	1.6439e-07	7.72907e-08	0.000187146	0.000157436	0.00029079	0.000194751	0.000216305	0.000139665	1.08927e-07	1.21016e-07	1.43942e-07	1.54085e-07	1.33345e-07	2.2685e-08	2.8296e-09	5.07434e-09	7.61351e-09	3.45336e-09	6.52126e-09	5.58991e-09
CER1	0.00453277	0.00516297	0.00478503	0.00491818	0.00440137	0.00557211	0.00558618	0.00600538	0.00500754	0.00554796	0.00441538	0.0060048	0.000424628	0.000470091	0.000470919	0.000361958	0.000423773	0.000314058	0.000687903	0.00050291	0.00177492	0.000664073	0.000997636	0.000747125	0.00027965	0.000210871	0.000279706	0.00026247	0.000250082	0.000262766	2.1491e-05	3.8859e-05	5.05603e-05	3.19933e-05	6.39551e-05	4.63221e-05
CER11	0.000103814	0.000106932	0.000100341	0.00013582	0.00010835	0.000128938	0.000143075	0.000140624	0.000159597	0.000132768	0.000113381	0.000187895	0	0	0	0	0	0	2.25933e-05	1.80813e-05	4.62738e-05	2.44984e-05	2.00854e-05	1.95666e-05	0	0	0	0	0	0	0	0	0	0	0	0
CER2	0.000598801	0.000659072	0.000630733	0.00063306	0.000703674	0.000815139	0.000676716	0.000736683	0.000768057	0.000651876	0.000532458	0.000938557	3.25259e-05	4.4658e-05	5.8959e-05	5.07934e-05	6.11665e-05	3.10556e-05	0.000241735	0.000176988	0.000269336	0.000249733	0.00024218	0.000151782	2.05543e-05	2.0171e-05	2.49852e-05	1.38758e-05	2.47729e-05	2.247e-05	5.23375e-06	4.35132e-06	4.76526e-06	1.0624e-05	4.91849e-06	6.32751e-06
CER3	0.000318692	0.000328778	0.000304216	0.000340158	0.000352555	0.000409912	0.000345687	0.000377096	0.000400418	0.000319249	0.000267144	0.000500689	0	0	0	0	0	0	6.16336e-05	4.58094e-05	9.679e-05	5.85224e-05	6.49859e-05	4.84778e-05	1.26883e-05	0	0	0	0	0	2.72851e-06	9.60651e-06	2.39149e-05	1.08268e-05	1.74767e-05	1.98567e-05
CER12	0.000648179	0.000656745	0.000574703	0.000624793	0.000700641	0.000835755	0.000716436	0.000818249	0.000842207	0.000707032	0.000513144	0.00104468	0	0	0	0	0	0	9.19629e-05	6.58017e-05	0.000163776	8.73374e-05	9.70804e-05	7.61615e-05	0	0	0	0	0	0	0	0	0	0	0	0
CER13	0.000464381	0.000522357	0.000452507	0.000502233	0.000531907	0.000604982	0.00046252	0.000446891	0.00052484	0.00043585	0.000354752	0.000646202	0	0	0	0	0	0	6.48146e-05	5.62101e-05	0.000130513	6.3321e-05	7.54044e-05	5.52152e-05	0	0	0	0	0	0	0	0	0	0	0	0
CER4	0.00473735	0.00569726	0.00393092	0.00528659	0.00560845	0.00683314	0.00480329	0.00467288	0.00530499	0.00473354	0.00367476	0.00708556	0.000111924	7.98102e-05	0.000102435	7.43659e-05	6.84186e-05	4.72059e-05	0.000558327	0.00047831	0.00132758	0.000595272	0.000675608	0.000550354	2.44182e-05	1.87001e-05	3.26168e-05	4.68621e-05	1.65126e-05	4.298e-05	3.33486e-06	4.83444e-06	4.90162e-06	4.12428e-06	5.90659e-06	5.59751e-06
CER14	3.63836e-05	3.64036e-05	3.60423e-05	4.62496e-05	3.5087e-05	3.7283e-05	4.10651e-05	4.43589e-05	5.22127e-05	4.41733e-06	3.57341e-05	6.61537e-05	0	0	0	0	0	0	8.76609e-06	6.19118e-06	1.43489e-05	8.61116e-06	8.86454e-06	6.37864e-06	0	0	0	0	0	0	0	0	0	0	0	0
CER15	0.000129671	0.000134277	0.000145121	0.000141159	0.00013511	0.000164409	0.000144997	0.000165534	0.000166983	0.000148515	0.000111239	0.00020208	0	0	0	0	0	0	2.36316e-05	2.34123e-05	5.44124e-05	2.87677e-05	1.50583e-05	1.84639e-05	0	0	0	0	0	0	0	0	0	0	0	0
CER5	0.00521905	0.00597044	0.00492617	0.0053989	0.00603027	0.00708274	0.00544684	0.00583645	0.00628208	0.00531921	0.00397255	0.00801457	0.000256449	0.000222831	0.000264757	0.000182052	0.000185371	0.000113095	0.000677547	0.000515512	0.00132534	0.000637032	0.000733806	0.000604992	5.09879e-05	4.03624e-05	8.55556e-05	8.36488e-05	7.17479e-05	6.02614e-05	7.97781e-06	1.24795e-05	1.35162e-05	1.04296e-05	1.38708e-05	1.27258e-05
CER16	2.22577e-05	3.48504e-06	0.000167496	0.000201401	4.01746e-05	0.000219502	0.000166938	1.88883e-05	1.86109e-05	9.27311e-06	0.000141773	0.000230314	0	0	0	0	0	0	2.80752e-05	2.52772e-05	5.82051e-05	2.88812e-05	3.10086e-05	2.58207e-05	0	0	0	0	0	0	0	0	0	0	0	0
CER6	0.00756472	0.00925714	0.00708979	0.00875102	0.00968109	0.0114458	0.00858022	0.0077024	0.00840816	0.00857992	0.00597931	0.011016	0.00022824	0.000164077	0.00021301	0.000161949	0.000166382	9.37065e-05	0.000820697	0.000653604	0.00211962	0.000771172	0.000858509	0.000708987	5.34154e-05	5.99168e-05	9.1853e-05	7.47354e-05	7.36987e-05	6.88299e-05	7.3409e-06	1.11136e-05	1.18788e-05	1.03533e-05	1.27082e-05	1.17539e-05
CER17	0.000501141	0.000651589	0.000493201	0.000705155	0.000598294	0.000808027	0.000822714	0.000566128	0.000620799	0.000839182	0.000514868	0.00078159	0	0	0	0	0	0	0.000112785	8.54114e-05	0.000249355	0.000113857	0.000112055	7.49593e-05	0	0	0	0	0	0	0	0	0	0	0	0
CER18	0.000392673	0.000413824	0.000365333	0.000483694	0.000377947	0.000471187	0.000446757	0.000481511	0.000556668	0.00043866	0.000357693	0.000668677	1.25624e-07	8.11886e-08	1.55407e-07	9.0768e-08	1.0918e-07	4.97891e-08	9.06139e-05	5.99306e-05	0.00013021	8.26381e-05	8.72129e-05	6.55528e-05	0	5.41962e-09	1.52167e-08	1.77187e-08	2.57142e-08	0	8.70696e-10	1.20818e-09	2.13307e-09	1.17552e-09	1.80089e-09	2.21465e-09
CER19	0.000180936	0.000178155	0.000168341	0.000198377	0.000190212	0.000216041	0.000214249	0.000214183	0.000235412	0.000208667	0.000140345	0.000286342	0	0	0	0	0	0	2.7825e-05	2.15342e-05	4.50653e-05	2.65309e-05	6.20714e-06	2.51082e-05	0	0	0	0	0	0	0	0	0	0	0	0
CER20	0.000658298	0.000745815	0.000673737	0.000739853	0.000761306	0.000913994	0.000650595	0.000672726	0.000748391	0.000628962	0.000507256	0.000930848	0	0	0	0	0	0	7.57706e-05	6.14657e-05	0.000174184	7.14262e-05	8.07385e-05	6.85479e-05	0	0	0	0	0	0	0	0	0	0	0	0
CER21	0.000208857	0.000305489	0.000299926	0.000259877	0.000326406	0.000382087	0.000225504	0.000212908	0.000239913	0.000223569	0.000190071	0.000319303	0	0	0	0	0	0	2.65404e-05	2.38946e-05	5.96691e-05	2.45773e-05	2.6549e-05	2.37564e-05	0	0	0	0	0	0	0	0	0	0	0	0
DG1	0	0	0	0	0	0	0	0	0	0	0	0	0.00415336	0.00302562	0.00358084	0.00312381	0.002986	0.00309595	0	0	0	0	0	0	0.00177959	0.00262176	0.00355102	0.016603	0.00131862	0.0028522	0.000432886	0.000181137	0.000174032	0.000211141	0.000115257	0.000112468
DG2	0	0	0	0	0	0	0	0	0	0	0	0	0.0124159	0.00604705	0.00336559	0.0070837	0.00678417	0.00646456	0	0	0	0	0	0	0.00223961	0.00253208	0.00377503	0.0027416	0.00301309	0.00428286	0.0010529	0.000899223	0.000996327	0.000812179	0.000829205	0.000950605
DG3	0.00881804	0.0137334	0.0148734	0.00859448	0.0187251	0.0143364	0.00736635	0.00559237	0.00757491	0.00643816	0.00649578	0.0065887	0.0266931	0.0158381	0.0198583	0.0245659	0.0220568	0.0194622	0.029133	0.0219486	0.0203002	0.0361288	0.0383173	0.0239452	0.00853227	0.0100411	0.0136337	0.0115391	0.0114669	0.00656061	0.0220993	0.0170138	0.0201275	0.0169317	0.0153631	0.0191243
DG4	0.00444139	0.00691075	0.00595779	0.00510546	0.0114859	0.00544102	0.00697092	0.00663433	0.00697688	0.00722741	0.00513462	0.00736174	0.0134213	0.00629466	0.00496243	0.0117968	0.00927182	0.00999249	0.021103	0.0183464	0.0147713	0.0222288	0.0205892	0.0167748	0.00501224	0.000262735	0.00467428	0.00222264	0.00347825	0.00542913	0.00942182	0.00883496	0.00880351	0.00840984	0.00688268	0.00842583
DG8	0	0	0	0	0	0	0	0	0	0	0	0	0.00439767	0.00373636	0.00498615	0.00275725	0.0032239	0.00581717	0	0	0	0	0	0	0.00345378	0.0180565	0.00337595	0.00669664	0.00536692	0.00698448	0.00184634	0.00201814	0.00213769	0.00185255	0.00166864	0.00205417
DG9	0	0	0	0	0	0	0	0	0	0	0	0	0.00919269	0.00421113	0.00578772	0.0050819	0.00559321	0.00390368	0	0	0	0	0	0	0.00351993	0.00298695	0.0030508	0.00207787	0.00366874	0.00620332	0.0230454	0.0233695	0.0222292	0.0231817	0.0178106	0.0213891
DG5	0.0136953	0.0131558	0.0151973	0.0148562	0.033029	0.0143554	0.0303261	0.0273407	0.0260003	0.0219588	0.0183454	0.0258352	0.0522831	0.0233131	0.0381128	0.0575651	0.0509417	0.0481954	0.0491702	0.0368599	0.0366983	0.0532086	0.0606609	0.0474089	0.0150087	0.0515383	0.069227	0.0384603	0.045664	0.0225493	0.179796	0.234073	0.241397	0.216996	0.189824	0.228852
DG6	0.00558389	0.00753903	0.00197418	0.00705296	0.0143233	0.00912723	0.0121766	0.0104158	0.0171808	0.0109204	0.0106355	0.0161423	0.0237255	0.0146058	0.0180333	0.0287765	0.0211593	0.0202467	0.0389183	0.0290366	0.0246572	0.0377715	0.0404891	0.0323558	0.019174	0.00790996	0.0127212	0.0100932	0.010262	0.00509645	0.0498469	0.0616915	0.0612369	0.0565978	0.0476023	0.056757
DG10	0	0	0	0	0	0	0	0	0	0	0	0	0	0.00224732	0.00229934	0.0151505	0.00255886	0.00852882	0	0	0	0	0	0	0.00989628	0.000766189	0.00125755	0	0.00116457	0.00589003	0.00269981	0.0034803	0.00379918	0.00308334	0.00302816	0.00387925
DG11	0	0	0	0	0	0	0	0	0	0	0	0	0	0.00224732	0.00229934	0	0.00479863	0.00603067	0	0	0	0	0	0	0.00395178	0.000766189	0.00125755	0	0.00116457	0.00589003	0.000840184	0.00104977	0.00219533	0.000994464	0.00109951	0.00387925
DG12	0	0	0	0	0	0	0	0	0	0	0	0	0	0	0.00471089	0	0	0.0047999	0	0	0	0	0	0	0.234687	0.00674599	0.00752551	0.00638664	0.00230721	0.17607	0.000477281	0.000456155	0.000643393	0.000885278	0.000514166	0.00055979
DG13	0	0	0	0	0	0	0	0	0	0	0	0	0.0128638	0.00951913	0.0156745	0.02083	0.0141907	0.0159125	0	0	0	0	0	0	0.001177	0.0056563	0.0101141	0.0106172	0.00819122	0.00308682	0.000192019	0.000318168	0.000229437	0.000239883	0.000394652	0.00049257
DG7	0.00106719	0.00181111	0.00228005	0.00137478	0.00256847	0.0019272	0.00181409	0.00152681	0.00167393	0.0016384	0.00191437	0.000932644	0	0.00221226	0.00291599	0.00437318	0	0.00135092	0.0017287	0.00136192	0.0017885	0.00187558	0.00191832	0.00146782	0.00325007	0.00206277	0.00220644	0	0.00165049	0.00293252	0.00127067	0.00173215	0.00188742	0.00161973	0.00161079	0.00184986
DG14	0	0	0	0	0	0	0	0	0	0	0	0	0.00308657	0.00325268	0.0072583	0.0034108	0.0023018	0.00372598	0	0	0	0	0	0	0.00122796	0.00223239	0.00297232	0.00231904	0.00346	0.00111577	0.000385008	0.000512753	0.000503664	0.000455163	0.000430559	0.000487686
DGTS1	0	0	0	0	0	0	0	0	0	0	0	0	0.11736	0.138207	0.118555	0.206007	0.121882	0.143447	0	0	0	0	0	0	0.0349673	0.126735	0.165883	0.165377	0.164979	0.0636042	0.142409	0.136596	0.125708	0.126507	0.170852	0.135116
DGTS2	0	0	0	0	0	0	0	0	0	0	0	0	0.0468731	0.0570274	0.05196	0.0695759	0.0512657	0.0662642	0	0	0	0	0	0	0.0114939	0.0447459	0.056067	0.0611985	0.0556585	0.0178111	0.0585568	0.0465219	0.0253452	0.0428551	0.0351343	0.0317892
DGTS3	0	0	0	0	0	0	0	0	0	0	0	0	0.00860373	0.0112763	0.0108117	0.0133612	0.0103361	0.0139133	0	0	0	0	0	0	0	0.00719537	0.00878466	0.009663	0.009014	0.000986066	0.00468935	0.00345872	0.00148418	0.00333801	0.00190206	0.00188165
DGTS4	0	0	0	0	0	0	0	0	0	0	0	0	0.0129795	0.0134946	0.0121797	0.0156576	0.0121351	0.0156528	0	0	0	0	0	0	0.00407675	0.0214418	0.0274109	0.0283745	0.0274607	0.0098494	0.060248	0.0556931	0.0326218	0.050998	0.0455069	0.0394359
ERG	0.0389652	0.0294149	0.0280303	0.0410555	0.024391	0.039525	0.0654659	0.0613657	0.0544217	0.0616333	0.0516856	0.0596164	0.569666	0.593075	0.588022	0.416054	0.561301	0.450539	0.0112002	0.0106023	0.0372896	0.0128017	0.0146622	0.0129364	0.448056	0.496833	0.405163	0.414887	0.411057	0.44887	0.017066	0.0279663	0.0342825	0.0207692	0.0347517	0.0282674
FA1	0	0	0	0	0	0	0	0	0	0	0	0	6.03592e-09	8.51341e-09	5.05125e-09	4.29644e-09	6.67203e-09	3.29747e-09	0	0	0	0	0	0	1.21598e-08	7.94586e-09	3.08213e-09	9.27467e-09	6.74804e-09	4.31647e-08	1.30957e-09	2.09402e-09	4.92258e-09	2.73214e-09	8.78514e-09	9.91292e-09
FA2	6.55148e-05	0.000133122	0.000141544	0.000124431	0.000494346	0.000122664	8.40669e-05	6.50335e-05	0.00013605	6.80473e-05	0.000109999	0.000173121	5.43169e-07	2.5897e-07	3.63415e-07	4.40818e-07	3.46619e-07	2.07639e-07	0.000135661	0.000145361	7.28332e-05	0.000137101	0.00011811	0.000161643	8.32187e-08	5.19151e-08	7.16748e-08	7.5213e-08	5.84944e-08	1.47427e-07	7.49805e-09	3.0087e-08	2.02568e-08	1.07518e-08	3.84933e-08	3.79748e-08
FA3	1.03316e-05	1.65245e-05	1.52073e-05	1.70571e-05	3.27093e-05	1.92759e-05	1.6952e-05	1.2737e-05	1.8657e-05	9.91771e-06	1.65228e-05	2.42498e-05	6.38778e-08	3.07728e-08	5.4757e-08	5.70765e-08	4.13358e-08	3.91835e-08	2.50234e-05	2.50916e-05	1.20897e-05	2.05853e-05	1.73112e-05	3.59809e-05	2.19969e-08	2.11145e-08	1.78119e-08	2.31565e-08	1.49999e-08	2.76078e-08	7.20563e-10	9.89999e-10	1.59186e-09	8.82084e-10	1.97002e-09	1.78079e-09
FA4	0.00055725	0.00135716	0.00131544	0.00115765	0.00635477	0.00158862	0.00158902	0.000751962	0.00348224	0.000900925	0.00150024	0.00285811	2.00702e-05	1.34556e-05	1.41825e-05	1.9561e-05	1.74938e-05	1.04279e-05	0.00341675	0.00377279	0.00138747	0.00316472	0.00259585	0.00503824	9.52831e-07	1.548e-06	1.99406e-06	1.00396e-07	1.54449e-06	2.04803e-06	1.16706e-07	2.58145e-07	4.98935e-07	2.02343e-07	6.25198e-07	5.87406e-07
FA5	0.000114246	0.000298188	0.000265689	0.000189912	0.00176155	0.000341979	0.00171204	0.000656092	0.00339672	0.000765427	0.000910369	0.00286298	3.53866e-06	2.00082e-06	2.46289e-06	3.16068e-06	2.46391e-06	1.75741e-06	0.00252285	0.00257751	0.000836332	0.00236056	0.00175434	0.00400244	3.69465e-08	7.47593e-07	1.13114e-06	1.54827e-06	9.36001e-07	1.09664e-07	7.33393e-08	1.50983e-07	2.91694e-07	1.39348e-07	3.71564e-07	3.01901e-07
FA6	0.000152573	0.000273692	0.000299774	0.000308721	0.000834807	0.000368246	0.000320711	0.0001786	0.000604886	0.00020749	0.00032117	0.000594808	4.14054e-06	3.40521e-06	3.30493e-06	4.03893e-06	3.66042e-06	2.60045e-06	0.000706314	0.000769904	0.000293637	0.000693097	0.000523125	0.000846378	1.00604e-06	1.00791e-06	1.12595e-06	1.43184e-06	9.68148e-07	1.68375e-06	3.81473e-08	8.32823e-08	1.62076e-07	7.41376e-08	1.81108e-07	1.93389e-07
FA7	1.63956e-05	3.06395e-05	3.1334e-05	4.47303e-05	9.23746e-05	5.51521e-05	0.000106201	4.89072e-05	0.000216211	5.83287e-05	6.45048e-05	0.000183071	4.39588e-07	3.27194e-07	3.30847e-07	4.42675e-07	3.56077e-07	2.53248e-07	0.000145982	0.000150936	6.64901e-05	0.000126573	0.000101433	0.000228461	2.6465e-07	3.0929e-07	3.12477e-07	3.1687e-07	2.40473e-07	5.84461e-07	7.57562e-09	1.88617e-08	2.3329e-08	1.2708e-08	2.81186e-08	3.13625e-08
FA8	0.0239672	0.0392755	0.0492333	0.0448302	0.0758299	0.04972	0.0500434	0.0306725	0.0685468	0.0390157	0.049993	0.0715685	0.000158294	0.000137324	0.000125651	0.000138795	0.000147507	9.27592e-05	0.0381553	0.0440512	0.0336884	0.0386753	0.0332097	0.0611202	6.90943e-05	8.39065e-05	9.66843e-05	0.000110378	8.28644e-05	0.00012266	4.72155e-06	7.49727e-06	1.2539e-05	5.99515e-06	1.57991e-05	1.5777e-05
FA9	0.00161198	0.00434132	0.00469357	0.0040262	0.0170271	0.00472382	0.00857801	0.00396041	0.022567	0.00508093	0.00673475	0.0217147	9.68737e-05	7.32931e-05	7.87154e-05	0.000107282	7.50393e-05	5.74078e-05	0.00958464	0.00981477	0.00499329	0.00869548	0.00665649	0.0155035	7.12389e-06	2.07374e-05	2.86067e-05	3.9718e-05	2.3739e-05	1.00917e-05	1.30073e-06	2.72311e-06	5.64678e-06	2.20111e-06	6.72242e-06	7.22851e-06
FA10	5.66189e-05	0.000181154	0.000143736	8.47705e-05	0.000827486	0.000193677	0.000806052	0.000451808	0.00158849	0.000393721	0.000496639	0.00149806	3.72867e-06	2.78536e-06	2.92196e-06	4.0598e-06	2.98479e-06	2.14938e-06	0.00068144	0.000681147	0.000313597	0.000583047	0.000429172	0.000941839	1.13157e-07	6.03399e-07	8.35304e-07	9.83235e-07	7.30733e-07	3.46464e-07	1.56891e-08	4.37201e-08	7.9663e-08	3.45359e-08	9.66109e-08	8.77999e-08
FA11	0	0	0	0	0	0	0	0	0	0	0	0	4.20168e-06	2.56635e-06	3.05923e-06	3.83449e-06	2.88943e-06	2.26851e-06	0	0	0	0	0	0	2.44306e-09	4.9418e-07	7.5219e-07	9.01122e-07	5.75597e-07	1.70863e-07	3.7289e-09	9.41355e-09	1.91515e-08	8.84426e-09	2.13315e-08	1.99128e-08
FA12	0	0	0	0	0	0	0	0	0	0	0	0	9.38427e-09	1.29609e-06	1.39086e-06	9.44459e-09	1.3429e-06	8.77906e-07	0	0	0	0	0	0	0	1.44804e-07	2.45184e-07	7.70189e-09	1.60613e-07	5.72687e-08	1.04207e-09	3.01523e-09	4.20693e-09	2.11287e-09	6.58759e-09	5.59633e-09
FA13	0.000829764	0.00115335	0.00148607	0.00190421	0.00311934	0.00147126	0.00182676	0.00108273	0.00382153	0.00119481	0.00189514	0.00320344	2.6642e-06	2.29817e-06	2.22302e-06	2.33884e-06	1.97954e-06	1.32381e-06	0.00564713	0.00752072	0.0021106	0.00606911	0.00433182	0.00429015	1.36188e-06	1.68528e-06	2.18595e-06	2.60639e-06	1.81934e-06	3.3495e-06	1.70845e-07	3.8464e-07	7.60072e-07	3.06286e-07	9.25473e-07	8.46923e-07
FA14	0.000868126	0.00151775	0.00209524	0.00209602	0.00536356	0.00173594	0.00262108	0.00109007	0.00749472	0.00161565	0.0038532	0.00652742	0	0	0	0	0	0	0.00380728	0.00377199	0.00243049	0.00343468	0.00269388	0.00529944	0	0	0	0	0	0	0	0	0	0	0	0
FA15	0	0	0	0	0	0	0	0	0	0	0	0	7.26219e-07	5.50301e-07	5.26321e-07	8.47015e-07	6.2127e-07	4.33246e-07	0	0	0	0	0	0	3.60646e-08	2.73004e-07	4.34767e-07	5.35272e-07	3.40685e-07	1.80501e-07	8.90137e-09	2.18736e-08	4.168e-08	1.60937e-08	4.33351e-08	4.59838e-08
FA16	0	0	0	0	0	0	0	0	0	0	0	0	0.000105005	7.72656e-05	6.51887e-05	5.4188e-05	6.93666e-05	4.40826e-05	0	0	0	0	0	0	0.000136637	6.35245e-05	6.41867e-05	7.71757e-05	5.11584e-05	0.000175859	6.85583e-06	1.11363e-05	1.6809e-05	8.12166e-06	2.05448e-05	2.02488e-05
FA17	0.0559111	0.0741647	0.0909116	0.0955577	0.11802	0.0926845	0.101253	0.0597496	0.121672	0.0806473	0.0904572	0.139214	0.000431793	0.000343319	0.000323631	0.000357157	0.00030706	0.000225067	0.0439588	0.0496889	0.0527326	0.0442441	0.0388467	0.0863849	8.80745e-05	0.000232706	0.000337579	0.000375291	0.000248113	0.000288398	2.19796e-05	4.30757e-05	5.57343e-05	2.80638e-05	7.59943e-05	6.6236e-05
FA18	0.0210292	0.0329472	0.0435463	0.0396254	0.0670778	0.0394401	0.0589317	0.0286583	0.0826262	0.0445779	0.0580896	0.0875822	0.000224487	0.000180973	0.000178585	0.000222605	0.000164551	0.000132516	0.0361698	0.0398183	0.035993	0.035566	0.0307826	0.0662932	9.75602e-06	0.000130615	0.000168613	0.000188377	0.000115789	7.41002e-05	5.71835e-06	1.10805e-05	1.79364e-05	7.59962e-06	2.52721e-05	2.4442e-05
FA19	0.00102691	0.00340405	0.00440188	0.0021323	0.0134895	0.00355588	0.00333856	0.00110269	0.00720366	0.00187528	0.00464661	0.00628657	1.4322e-05	9.86532e-06	1.02548e-05	1.33123e-05	1.09368e-05	7.65251e-06	0.00535443	0.0052649	0.00320107	0.00458184	0.00379731	0.00756313	7.78968e-07	3.69802e-06	6.23735e-06	6.57384e-06	4.30096e-06	2.09246e-06	1.74026e-07	4.59198e-07	8.80898e-07	3.58188e-07	1.00091e-06	1.01602e-06
FA20	2.85056e-05	9.979e-05	0.000103116	4.75425e-05	0.000342774	0.000103472	0.000182736	0.000114856	0.000309947	0.000102468	0.000150728	0.000274366	1.13822e-06	7.24149e-07	7.40356e-07	9.06607e-07	7.86133e-07	6.08243e-07	0.000610671	0.000580723	0.000274294	0.000575826	0.000461706	0.00100638	6.56218e-09	8.84936e-08	1.24809e-07	1.47886e-07	1.04102e-07	5.24491e-08	2.56329e-09	7.44858e-09	1.55521e-08	6.10006e-09	1.56661e-08	1.53897e-08
FA21	0.000377675	0.000424421	0.000561049	0.000652207	0.000656764	0.000504719	0.00101494	0.000576068	0.00132114	0.000735439	0.000951937	0.00136741	3.44422e-07	3.1348e-07	2.74665e-07	2.23639e-07	2.56549e-07	1.55628e-07	0.000854116	0.00111762	0.00059493	0.000934225	0.000701534	0.000929011	3.09925e-07	1.61784e-07	2.06015e-07	2.13668e-07	1.72726e-07	3.82869e-07	6.74284e-08	1.99384e-07	4.12156e-07	1.4438e-07	4.18374e-07	4.08928e-07
FA22	0.000717072	0.000809622	0.00122014	0.00171044	0.00155328	0.000946226	0.00129334	0.000406636	0.00234366	0.000834204	0.00214049	0.00200458	1.48831e-06	1.23782e-06	1.23771e-06	1.15435e-06	1.11641e-06	6.54958e-07	0.00134928	0.00125904	0.00131728	0.00123827	0.00116714	0.00200498	3.84708e-07	7.89107e-07	9.44061e-07	1.24026e-06	8.50886e-07	6.82894e-07	1.25751e-07	3.22879e-07	6.14722e-07	2.43586e-07	7.02981e-07	6.53102e-07
FA23	0	0	0	0	0	0	0	0	0	0	0	0	4.7325e-08	5.05678e-08	3.82549e-08	5.89889e-08	4.78752e-08	3.96565e-08	0	0	0	0	0	0	3.51018e-09	3.20665e-08	4.28456e-08	5.49795e-08	4.23115e-08	1.7923e-08	2.07467e-09	5.6634e-09	9.78452e-09	4.49523e-09	1.31838e-08	1.29893e-08
FA24	0	0	0	0	0	0	0	0	0	0	0	0	2.70037e-08	2.27248e-08	1.85947e-08	2.80054e-08	1.92612e-08	1.52206e-08	0	0	0	0	0	0	0	8.70465e-09	1.6686e-08	2.10992e-08	1.3848e-08	4.50442e-09	5.73301e-10	1.49875e-09	2.83799e-09	1.23833e-09	3.17937e-09	3.36581e-09
FA25	0.000491255	0.000774479	0.00107106	0.00121139	0.00122285	0.00100615	0.00083675	0.000543928	0.00107849	0.000454232	0.000879706	0.00101682	2.73095e-06	2.13087e-06	1.82768e-06	1.55573e-06	1.94673e-06	1.3052e-06	0.0016787	0.00194001	0.000934278	0.00171347	0.0015009	0.00195002	2.11345e-06	8.17863e-08	1.32293e-06	1.48012e-06	1.10355e-06	3.26472e-06	1.39274e-07	3.30354e-07	6.68397e-07	2.4467e-07	6.62459e-07	6.87891e-07
FA26	0.00411216	0.00448664	0.00733657	0.00939066	0.00747516	0.0054969	0.008014	0.00235138	0.0129508	0.00560509	0.0124632	0.0111192	2.5149e-08	2.61491e-08	2.02653e-08	2.69458e-08	1.44554e-08	1.60971e-08	0.0126802	0.0127347	0.010085	0.0117597	0.0103857	0.0223039	1.91849e-08	1.60676e-08	2.3755e-08	1.81299e-08	1.15571e-08	3.28661e-08	1.19979e-09	2.32789e-09	4.97987e-09	2.46611e-09	5.53181e-09	5.39431e-09
FA27	0.000992574	0.000887726	0.00152887	0.00190487	0.00166674	0.00117025	0.0028849	0.000707538	0.00394294	0.00197941	0.0037368	0.00340856	2.91961e-06	2.47821e-06	2.31259e-06	3.31375e-06	2.19875e-06	1.73008e-06	0.0022117	0.00210875	0.00208166	0.00207797	0.00168748	0.00339156	2.07764e-07	3.17541e-06	4.29535e-06	4.51894e-06	3.01395e-06	1.53533e-06	1.80956e-07	4.60962e-07	7.84532e-07	3.32007e-07	1.07973e-06	9.97126e-07
FA28	0.000603338	0.000650979	0.0011476	0.00105838	0.00105356	0.000860744	0.0016838	0.000383813	0.00203441	0.00119922	0.00202524	0.00176783	3.14135e-07	2.30786e-07	2.55699e-07	3.10833e-07	2.38409e-07	1.68609e-07	0.000497199	0.000484374	0.000847729	0.000487052	0.000455923	0.000956414	7.74368e-08	2.79029e-07	3.79703e-07	4.95894e-07	3.93399e-07	1.88781e-07	1.53215e-08	3.75779e-08	6.37966e-08	2.87895e-08	9.57132e-08	6.7789e-08
FA29	0.00214563	0.00234293	0.00479204	0.00455239	0.00478146	0.00305736	0.00763056	0.00149539	0.00934911	0.0051933	0.00996308	0.00853827	2.85303e-06	2.26434e-06	2.23272e-06	2.87807e-06	2.24809e-06	1.56864e-06	0.00304474	0.00305693	0.00433788	0.00309391	0.00257896	0.00462675	4.98854e-07	2.23725e-06	3.33469e-06	3.98628e-06	2.75584e-06	1.7133e-06	8.76159e-08	2.11492e-07	4.21532e-07	1.76644e-07	4.25606e-07	4.71968e-07
FA30	0.00365073	0.00644949	0.0112453	0.00711826	0.012993	0.00777503	0.0128874	0.00345333	0.0177101	0.008932	0.0182722	0.0150895	1.09495e-05	7.55434e-06	7.37156e-06	1.1239e-05	7.82662e-06	5.91477e-06	0.00603691	0.00602482	0.00771143	0.00573522	0.00493848	0.00863241	6.26014e-07	6.5658e-06	9.48583e-06	1.12982e-05	8.5943e-06	3.84297e-06	1.4463e-07	3.32976e-07	7.84193e-07	3.0017e-07	7.86348e-07	8.41258e-07
FA31	0.000380431	0.00147544	0.00219756	0.000711652	0.00331308	0.0016167	0.0014293	0.000376795	0.0020346	0.000931984	0.00219807	0.0017057	3.17386e-06	2.01686e-06	1.99518e-06	2.79441e-06	2.10698e-06	1.48344e-06	0.00113781	0.00112414	0.00111495	0.00104298	0.000891649	0.0017199	6.22536e-08	1.09706e-06	1.64331e-06	1.9614e-06	1.27255e-06	6.41878e-07	2.47121e-08	7.16423e-08	1.49923e-07	5.74363e-08	1.47876e-07	1.53825e-07
FA32	4.85625e-05	6.04303e-05	9.33306e-05	9.098e-05	8.45838e-05	6.60029e-05	9.49297e-05	3.60138e-05	0.000104484	6.65862e-05	0.000122903	8.49813e-05	2.63494e-07	2.20952e-07	1.93942e-07	1.76304e-07	2.20195e-07	1.26784e-07	7.84116e-05	7.65315e-05	8.80093e-05	7.14948e-05	6.55894e-05	0.000141664	2.03638e-07	1.38737e-07	1.97289e-07	2.2304e-07	1.64812e-07	2.92494e-07	1.1882e-08	3.00568e-08	6.35829e-08	2.52147e-08	7.12526e-08	7.46494e-08
FA35	0	0	0	0	0	0	0	0	0	0	0	0	1.51802e-07	1.73733e-07	1.98297e-07	1.03957e-07	1.58842e-07	7.81327e-08	0	0	0	0	0	0	1.48655e-07	1.27887e-07	1.31905e-07	1.58891e-07	1.24912e-07	2.40289e-07	3.03282e-09	4.22505e-09	4.47072e-09	2.25188e-09	7.6804e-09	6.1645e-09
FA36	0	0	0	0	0	0	0	0	0	0	0	0	1.43102e-07	1.03219e-07	1.16388e-07	1.20375e-07	9.60791e-08	7.02193e-08	0	0	0	0	0	0	0	3.72786e-08	4.37164e-08	7.63866e-08	4.8262e-08	6.02489e-09	1.71481e-09	3.66091e-09	6.33595e-09	2.6223e-09	7.76005e-09	9.15994e-09
FA37	0.000350554	0.000633779	0.000860767	0.000957563	0.000866729	0.000676593	0.000329077	0.000212954	0.000432843	0.000238549	0.000557861	0.000426786	1.51681e-06	1.26926e-06	1.13543e-06	1.08833e-06	1.12621e-06	6.96318e-07	0.000840328	0.000892684	0.000590245	0.000864335	0.000769624	0.00100605	9.66669e-07	6.27613e-07	8.96495e-07	8.58401e-07	7.59535e-07	1.28932e-06	8.31733e-08	2.02178e-07	3.98989e-07	1.42836e-07	4.46648e-07	4.19344e-07
FA38	1.39988e-05	6.369e-05	0.000105321	3.56531e-05	0.000784099	0.00075059	5.63421e-05	2.60791e-05	0.000125973	8.38764e-05	0.0016575	0.00128908	1.20918e-06	1.20525e-06	1.10486e-06	1.06071e-06	9.33718e-07	5.91641e-07	0.000558345	9.90857e-06	9.1875e-05	0.000764837	0.000650498	0.00131792	3.72429e-07	9.54612e-07	1.25099e-06	1.65773e-06	1.13103e-06	1.25273e-06	4.88145e-08	2.08935e-09	3.03963e-07	1.58199e-09	3.35717e-07	3.58522e-07
FA39	5.71801e-05	6.52373e-05	0.000108561	0.000112104	9.06221e-05	7.35051e-05	0.000169981	4.58866e-05	0.000192771	0.000122962	0.000194859	0.000198823	7.95892e-08	6.08292e-08	6.19784e-08	6.37114e-08	5.64189e-08	3.53579e-08	6.86104e-05	6.92254e-05	9.79162e-05	6.79908e-05	6.40058e-05	0.000131128	9.36449e-09	4.39611e-08	5.94285e-08	6.51086e-08	5.0761e-08	3.18187e-08	1.74793e-09	5.73259e-09	8.84634e-09	3.73036e-09	1.08078e-08	9.61239e-09
FA47	7.16183e-05	7.24125e-05	0.000120143	0.000123687	0.000115524	9.91418e-05	0.000203395	4.62055e-05	0.000256444	0.00013651	0.000234064	0.00024671	0	0	0	0	0	0	7.77993e-05	7.38122e-05	0.000114746	8.02245e-05	7.35143e-05	0.000154642	0	0	0	0	0	0	0	0	0	0	0	0
FA40	0.000548653	0.000546277	0.000890201	0.000885312	0.000824131	0.000739195	0.00160151	0.000565266	0.00168728	0.00123484	0.00161011	0.00175108	5.52244e-07	4.70239e-07	4.18463e-07	3.9522e-07	3.89976e-07	2.45343e-07	0.000463578	0.000438875	0.000688301	0.000433322	0.000391307	0.000823326	1.74108e-07	4.68982e-07	5.40062e-07	6.0821e-07	4.60923e-07	4.01711e-07	1.41373e-08	3.02542e-08	4.52086e-08	2.07269e-08	4.60107e-08	4.15807e-08
FA41	0	0	0	0	0	0	0	0	0	0	0	0	1.34688e-06	1.00864e-06	9.84083e-07	1.235e-06	1.0157e-06	7.06049e-07	0	0	0	0	0	0	1.53599e-07	9.59553e-07	1.41088e-06	1.72993e-06	1.18087e-06	5.61295e-07	3.89288e-08	1.01646e-07	1.75007e-07	8.18516e-08	2.1499e-07	1.97704e-07
FA42	0.000985866	0.00134493	0.00233772	0.00192575	0.0027129	0.00168482	0.00421506	0.00140739	0.00626277	0.00280703	0.00548315	0.00558685	1.75176e-06	1.24845e-06	1.15594e-06	1.45925e-06	1.28249e-06	8.69684e-07	0.00298105	0.00268284	0.00279353	0.00274363	0.00234023	0.00498775	6.86861e-08	6.48951e-07	9.57327e-07	1.09577e-06	7.74785e-07	3.64069e-07	1.39603e-08	3.60828e-08	6.1487e-08	2.88353e-08	6.41655e-08	7.18381e-08
FA43	0.000407785	0.00066048	0.000884314	0.000976364	0.00079282	0.000758368	0.000406111	0.000285512	0.000484547	0.000319717	0.000651023	0.000511784	1.47549e-06	1.17807e-06	9.17877e-07	8.14844e-07	9.27718e-07	6.98415e-07	0.000583122	0.000614683	0.000523162	0.000630289	0.000629259	0.000733894	8.83986e-07	4.73152e-07	6.15326e-07	7.50169e-07	6.43197e-07	1.17238e-06	5.82752e-08	1.22827e-07	2.41677e-07	9.60851e-08	2.93939e-07	2.93435e-07
FA44	0.000209773	0.000226262	0.000382242	0.000442712	0.000352891	0.00031232	0.000481571	0.000158023	0.000661619	0.000380018	0.000661999	0.000661796	3.91698e-07	4.08148e-07	3.45467e-07	3.65429e-07	2.77791e-07	1.957e-07	0.000251604	0.000242388	0.000328321	0.000242026	0.000250217	0.000441883	6.96633e-08	2.22758e-07	3.17663e-07	4.85274e-07	3.74811e-07	1.29321e-07	2.20508e-08	8.40713e-08	1.65486e-07	5.96799e-08	2.10625e-07	2.16089e-07
FA45	0.000426515	0.000512802	0.000699282	0.000946018	0.000657483	0.000586492	0.000280748	0.000147776	0.000324247	0.000200175	0.000419929	0.000335289	6.02519e-06	4.62637e-06	3.18041e-06	3.43806e-06	3.97588e-06	2.43405e-06	0.000471268	0.0005086	0.000346204	0.000457308	0.000423059	0.000839666	4.51992e-07	6.54143e-07	8.65713e-07	1.15823e-06	8.45834e-07	9.30373e-07	5.11588e-08	1.39201e-07	2.98878e-07	1.08486e-07	3.33893e-07	4.15254e-07
FA46	0.000230279	0.000295088	0.000424866	0.000426971	0.000411023	0.000334086	0.000165469	8.8419e-05	0.000204248	0.000123507	0.000229581	0.00020467	7.65538e-07	4.72888e-07	4.0054e-07	4.7128e-07	4.56571e-07	3.22181e-07	0.000201214	0.000200813	0.00016173	0.000208092	0.000182639	0.000232976	1.99029e-07	9.67381e-08	1.24096e-07	1.28621e-07	1.06638e-07	3.41224e-07	5.10693e-09	1.12833e-08	1.6568e-08	9.11254e-09	1.74241e-08	2.34917e-08
FAHFA1	0	0	0	0	0	0	0	0	0	0	0	0	5.21811e-08	3.88877e-08	3.98075e-08	3.57255e-08	2.94539e-08	2.30778e-08	0	0	0	0	0	0	3.17178e-09	5.54327e-09	5.13331e-09	1.02054e-08	5.68408e-09	4.82187e-09	1.43173e-09	3.62629e-09	3.71397e-09	2.16395e-09	4.50489e-09	4.90803e-09
FAHFA2	0	0	0	0	0	0	0	0	0	0	0	0	7.20362e-09	1.55929e-08	6.44124e-09	1.46043e-08	1.41973e-08	1.74668e-08	0	0	0	0	0	0	0	0	1.41262e-09	2.41815e-09	0	0	2.0658e-09	4.39286e-09	7.71965e-09	5.59956e-09	7.45299e-09	8.571e-09
FAHFA3	0	0	0	0	0	0	0	0	0	0	0	0	8.22591e-08	6.18954e-08	6.15998e-08	6.1577e-08	7.54894e-08	4.73905e-08	0	0	0	0	0	0	4.8973e-08	3.17494e-08	4.29408e-08	6.77026e-08	4.23786e-08	8.93522e-08	4.45081e-09	7.12682e-09	1.48975e-08	5.54252e-09	1.37672e-08	1.79145e-08
FAHFA4	0	0	0	0	0	0	0	0	0	0	0	0	5.45253e-08	5.34761e-08	4.94938e-08	5.20842e-08	6.31191e-08	3.48922e-08	0	0	0	0	0	0	0	9.84338e-09	2.54132e-08	3.07423e-08	1.80389e-08	1.19568e-07	1.489e-09	3.36456e-09	7.07249e-09	2.92213e-09	8.0475e-09	9.35257e-09
FAHFA5	0	0	0	0	0	0	0	0	0	0	0	0	8.69053e-08	9.55079e-08	7.48395e-08	1.02995e-07	1.19624e-07	8.98174e-08	0	0	0	0	0	0	0	1.2988e-08	2.19708e-08	2.64234e-08	1.57385e-08	0	3.65415e-09	8.39228e-09	1.8331e-08	7.07435e-09	1.69877e-08	2.29771e-08
FAHFA6	0	0	0	0	0	0	0	0	0	0	0	0	3.99409e-08	4.05823e-08	3.00736e-08	3.51379e-08	3.15394e-08	2.05587e-08	0	0	0	0	0	0	1.97844e-08	1.60505e-08	2.16164e-08	2.932e-08	2.04066e-08	4.35493e-08	4.97779e-09	5.63049e-09	1.23129e-08	4.98799e-09	1.21868e-08	1.41045e-08
FAHFA7	0	0	0	0	0	0	0	0	0	0	0	0	3.76997e-08	1.9472e-08	1.85343e-08	1.69688e-08	1.19383e-08	1.34227e-08	0	0	0	0	0	0	1.60987e-08	1.74382e-08	1.94661e-08	3.30668e-08	1.38444e-08	4.35493e-08	1.5766e-09	3.15367e-09	6.78716e-09	2.5756e-09	7.03988e-09	1.08219e-08
FAHFA8	0	0	0	0	0	0	0	0	0	0	0	0	1.11852e-07	1.18874e-07	1.04626e-07	1.427e-07	1.40797e-07	9.82446e-08	0	0	0	0	0	0	7.89486e-09	4.79792e-08	8.67334e-08	1.06736e-07	7.23723e-08	4.56511e-08	2.50572e-08	5.58313e-08	1.16604e-07	3.50625e-08	1.36693e-07	1.40121e-07
FAHFA9	0	0	0	0	0	0	0	0	0	0	0	0	2.54445e-08	3.05057e-08	3.39748e-08	3.0063e-08	3.88431e-08	3.07699e-08	0	0	0	0	0	0	0	5.64748e-09	1.13668e-08	1.73659e-08	1.38503e-08	0	1.7691e-09	4.86757e-09	9.60689e-09	3.38628e-09	7.99284e-09	1.16222e-08
FAHFA10	0	0	0	0	0	0	0	0	0	0	0	0	1.09105e-07	1.12994e-07	1.27375e-07	7.95613e-08	1.09498e-07	5.52646e-08	0	0	0	0	0	0	2.03092e-08	2.27594e-08	1.33477e-08	2.22933e-08	2.37245e-08	2.3592e-08	1.23992e-09	2.87575e-09	7.12779e-09	2.37339e-09	9.61609e-09	8.86146e-09
FAHFA11	0	0	0	0	0	0	0	0	0	0	0	0	6.78668e-08	4.86155e-08	6.38068e-08	5.05674e-08	5.6374e-08	3.53661e-08	0	0	0	0	0	0	2.68843e-08	2.36789e-08	3.5023e-08	4.24959e-08	2.50077e-08	3.66366e-08	3.39018e-09	5.00677e-09	1.09253e-08	2.97453e-09	1.50334e-08	9.5056e-09
FAHFA12	0	0	0	0	0	0	0	0	0	0	0	0	6.78668e-08	4.86155e-08	3.95709e-08	5.05674e-08	4.51892e-08	3.53661e-08	0	0	0	0	0	0	3.30842e-08	2.36789e-08	3.5023e-08	4.24959e-08	2.50077e-08	8.10265e-08	3.18626e-09	5.00677e-09	1.46149e-08	4.32671e-09	1.50334e-08	1.83035e-08
FAHFA13	0	0	0	0	0	0	0	0	0	0	0	0	3.18043e-07	9.52277e-08	9.85938e-08	1.188e-07	1.3525e-07	9.06048e-08	0	0	0	0	0	0	3.03478e-08	1.83062e-07	1.63358e-08	3.34707e-07	2.36389e-07	3.56743e-08	1.83719e-09	4.45669e-09	1.03874e-08	3.61269e-09	1.08307e-08	1.38179e-08
FAHFA14	0	0	0	0	0	0	0	0	0	0	0	0	3.1805e-07	3.36807e-07	3.68679e-07	3.30373e-07	3.57456e-07	2.19834e-07	0	0	0	0	0	0	1.809e-07	1.83066e-07	2.88757e-07	3.34715e-07	2.36394e-07	2.53584e-07	5.6212e-08	1.23791e-07	3.19822e-07	1.07866e-07	2.55641e-07	3.64046e-07
FAHFA15	0	0	0	0	0	0	0	0	0	0	0	0	1.11689e-07	1.16274e-07	8.97455e-08	1.12984e-07	1.14368e-07	9.10435e-08	0	0	0	0	0	0	0	5.64836e-08	8.33261e-08	1.21018e-07	7.00951e-08	0	9.11817e-09	1.36363e-08	4.84744e-08	1.41594e-08	3.39077e-08	4.46551e-08
FAHFA16	0	0	0	0	0	0	0	0	0	0	0	0	1.44638e-08	7.74242e-09	1.33072e-08	3.86604e-09	2.30446e-09	7.26909e-09	0	0	0	0	0	0	2.62006e-08	9.03332e-09	8.88955e-09	2.05702e-08	8.33414e-09	3.02779e-08	2.99574e-09	4.89474e-09	9.88365e-09	4.08473e-09	1.09852e-08	1.30352e-08
FAHFA17	0	0	0	0	0	0	0	0	0	0	0	0	1.06703e-07	1.10218e-07	8.77638e-08	1.22183e-07	1.05984e-07	6.46279e-08	0	0	0	0	0	0	1.45247e-08	5.28437e-08	7.51085e-08	1.05077e-07	6.95471e-08	3.98178e-08	3.2114e-08	7.36937e-08	1.59148e-07	6.21183e-08	1.5516e-07	2.32848e-07
FAHFA18	0	0	0	0	0	0	0	0	0	0	0	0	3.78558e-08	4.76801e-08	3.63195e-08	5.29162e-08	4.21309e-08	3.5195e-08	0	0	0	0	0	0	6.06255e-09	3.18011e-08	3.8184e-08	4.75384e-08	4.25157e-08	0	5.49645e-09	1.00766e-08	2.12608e-08	7.60793e-09	2.02819e-08	2.85597e-08
FAHFA19	0	0	0	0	0	0	0	0	0	0	0	0	1.31213e-06	6.34147e-07	7.02727e-07	3.91088e-07	4.4919e-07	2.85167e-07	0	0	0	0	0	0	0	2.1009e-08	3.07266e-08	4.17527e-08	3.69362e-08	9.91381e-09	3.09865e-09	6.08133e-09	1.75341e-08	5.03123e-09	1.99608e-08	1.97579e-08
FAHFA20	0	0	0	0	0	0	0	0	0	0	0	0	4.83938e-08	5.94763e-08	4.0094e-08	4.12461e-08	4.21644e-08	2.72796e-08	0	0	0	0	0	0	0	8.47761e-09	9.93544e-09	1.00076e-08	8.21651e-09	1.83949e-08	2.73911e-09	4.44706e-09	9.20873e-09	3.16152e-09	1.00439e-08	1.31582e-08
FAHFA21	0	0	0	0	0	0	0	0	0	0	0	0	4.34525e-07	3.83842e-07	3.36571e-07	4.17066e-07	3.80399e-07	3.24717e-07	0	0	0	0	0	0	4.90426e-09	3.41769e-08	5.03104e-08	8.37644e-08	4.31915e-08	2.66227e-08	3.05972e-09	5.16221e-09	1.21163e-08	4.70132e-09	1.23487e-08	1.62321e-08
FAHFA22	0	0	0	0	0	0	0	0	0	0	0	0	4.34986e-07	3.84367e-07	3.47924e-07	4.75887e-07	4.15941e-07	3.44485e-07	0	0	0	0	0	0	0	3.41769e-08	1.40348e-08	8.37643e-08	4.31915e-08	0	5.56384e-10	5.16221e-09	1.21162e-08	4.70132e-09	1.79064e-09	1.62321e-08
FAHFA73	0.000478696	0.000983381	0.000736674	0.00110913	0.00166879	0.00126826	0.00151184	0.000719897	0.00326756	0.0011056	0.00164903	0.00352413	0	0	0	0	0	0	0.000351124	0.000327837	0.000614951	0.000294051	0.000215466	0.000733667	0	0	0	0	0	0	0	0	0	0	0	0
FAHFA33	0	0	0	0	0	0	0	0	0	0	0	0	5.66452e-07	4.22429e-07	4.16764e-07	6.15465e-07	4.94879e-07	3.26622e-07	0	0	0	0	0	0	0	3.19362e-08	4.90036e-08	6.73446e-08	4.29732e-08	1.64006e-08	0	1.15922e-10	4.45034e-10	5.71652e-11	2.13629e-10	6.15807e-10
FAHFA34	0	0	0	0	0	0	0	0	0	0	0	0	3.15664e-07	2.21776e-07	2.8206e-07	1.9297e-07	1.88263e-07	1.15187e-07	0	0	0	0	0	0	0	4.14994e-09	9.2471e-09	1.48712e-08	1.04523e-08	0	1.1636e-09	3.40505e-09	1.28283e-08	3.01191e-09	1.60301e-08	1.44841e-08
FAHFA35	0	0	0	0	0	0	0	0	0	0	0	0	4.1961e-07	9.52481e-07	3.09061e-07	4.44684e-07	3.88408e-07	3.15145e-07	0	0	0	0	0	0	0	2.48298e-09	6.67279e-09	9.96762e-09	4.26464e-09	0	1.20802e-10	6.42851e-10	1.09322e-09	4.56434e-10	1.25679e-09	1.44122e-09
FAHFA36	0.0100483	0.0220762	0.021746	0.0253286	0.0376543	0.0270652	0.0381715	0.0172438	0.0682461	0.029186	0.042096	0.0713928	1.58206e-05	9.41402e-06	1.48863e-05	6.59861e-06	8.27657e-06	4.85611e-06	0.00704787	0.00755177	0.0160491	0.0081542	0.00470904	0.0114303	5.65667e-08	3.62341e-07	4.65085e-07	8.98507e-07	6.06577e-07	2.44187e-07	9.63006e-08	2.11802e-07	8.79616e-07	1.76234e-07	9.65685e-07	8.05716e-07
FAHFA37	0	0	0	0	0	0	0	0	0	0	0	0	1.45169e-05	1.26036e-05	9.93973e-06	1.28753e-05	1.11397e-05	9.90591e-06	0	0	0	0	0	0	2.34533e-08	1.18868e-07	1.76646e-07	2.30311e-07	1.41981e-07	5.93107e-08	7.17515e-09	1.75365e-08	3.41603e-08	1.2925e-08	4.00199e-08	4.54199e-08
FAHFA38	0.00122098	0.0026068	0.00208213	0.00272646	0.00482476	0.00347625	0.00459949	0.00259373	0.010647	0.00343268	0.00471727	0.0110042	3.89424e-06	2.11023e-06	3.31639e-06	2.79966e-06	2.0771e-06	9.11271e-07	0.000700269	0.000629798	0.00151669	0.000512164	0.000366266	0.00124306	7.79193e-09	8.6539e-08	1.04682e-07	1.39496e-07	1.10252e-07	5.27284e-08	1.76722e-08	5.03932e-08	1.61363e-07	4.35336e-08	2.00389e-07	1.97761e-07
FAHFA39	0	0	0	0	0	0	0	0	0	0	0	0	1.00628e-05	1.00269e-05	7.84062e-06	1.10508e-05	2.90797e-06	6.63283e-06	0	0	0	0	0	0	0	3.83561e-07	6.9223e-07	1.14656e-06	5.90273e-07	2.75898e-07	3.68529e-09	1.00005e-08	1.93464e-08	7.09061e-09	2.16035e-08	2.51536e-08
FAHFA40	0	0	0	0	0	0	0	0	0	0	0	0	2.56163e-06	1.78134e-06	1.73287e-06	2.27742e-06	1.8846e-06	1.48601e-06	0	0	0	0	0	0	0	3.10144e-08	5.64457e-08	7.01847e-08	5.12857e-08	0	5.18597e-10	1.94139e-09	5.35468e-09	1.44127e-09	4.67933e-09	5.93177e-09
FAHFA41	0	0	0	0	0	0	0	0	0	0	0	0	1.00628e-05	1.00269e-05	7.84063e-06	1.10508e-05	8.969e-06	6.63283e-06	0	0	0	0	0	0	0	3.83561e-07	6.92231e-07	1.14656e-06	5.90274e-07	2.75899e-07	3.68529e-09	1.00005e-08	1.93464e-08	7.09061e-09	2.16035e-08	2.51536e-08
FAHFA42	0	0	0	0	0	0	0	0	0	0	0	0	3.27184e-06	2.3169e-06	2.29684e-06	3.0947e-06	8.969e-06	1.95381e-06	0	0	0	0	0	0	0	1.50099e-07	6.92231e-07	3.40356e-07	1.94756e-07	2.75899e-07	3.41518e-09	8.25498e-09	1.93464e-08	3.1585e-09	1.80807e-08	1.6257e-08
FAHFA43	0	0	0	0	0	0	0	0	0	0	0	0	2.92951e-06	2.361e-06	2.01268e-06	2.92978e-06	2.41289e-06	2.05059e-06	0	0	0	0	0	0	5.44862e-09	4.44369e-07	7.09601e-07	1.26792e-06	6.47716e-07	1.72921e-07	7.24029e-10	2.90054e-09	3.66237e-09	1.09764e-09	9.59115e-09	8.36157e-09
FAHFA44	0	0	0	0	0	0	0	0	0	0	0	0	1.19059e-06	8.90235e-07	7.59147e-07	1.06297e-06	9.65047e-07	6.82182e-07	0	0	0	0	0	0	0	3.4512e-07	5.91838e-07	7.44766e-07	5.2181e-07	2.24156e-07	8.61616e-10	1.66104e-09	1.67884e-09	9.45252e-10	2.46651e-09	2.19123e-09
FAHFA45	0	0	0	0	0	0	0	0	0	0	0	0	1.42296e-07	1.15459e-07	1.1276e-07	1.43749e-07	1.35503e-07	1.05905e-07	0	0	0	0	0	0	0	2.73987e-08	5.17253e-08	6.10495e-08	3.36971e-08	0	6.09268e-11	0	8.87442e-11	0	1.74827e-10	1.51474e-10
FAHFA46	0	0	0	0	0	0	0	0	0	0	0	0	2.67806e-07	2.3412e-07	2.01917e-07	2.69558e-07	2.39501e-07	1.6372e-07	0	0	0	0	0	0	0	2.73987e-08	5.17253e-08	6.10495e-08	3.36971e-08	0	6.09268e-11	0	8.87442e-11	0	1.74827e-10	1.51474e-10
FAHFA47	0.000220064	0.000440256	0.000383967	0.000574515	0.000872021	0.000581583	0.00108569	0.000455312	0.0023564	0.000816845	0.00126548	0.00230005	2.3019e-07	1.37077e-07	1.99832e-07	1.04e-07	1.14221e-07	7.26961e-08	0.000693715	0.000754822	0.000590432	0.000721911	0.000465703	0.00111406	0	7.55083e-09	7.5679e-09	1.76418e-08	1.68908e-08	0	1.19879e-09	2.80247e-09	1.1349e-08	2.59239e-09	1.6264e-08	1.17485e-08
FAHFA48	0.000386919	0.00113854	0.000840611	0.00112321	0.00209539	0.0014995	0.00107108	0.000484178	0.00295407	0.00074399	0.00129591	0.00274841	5.81907e-07	3.51178e-07	4.93413e-07	3.68623e-07	2.6728e-07	1.35237e-07	0.000274938	0.000236573	0.00037655	0.000191679	0.000145266	0.00043851	0	1.38761e-08	2.71256e-08	3.52507e-08	2.31516e-08	0	3.66826e-09	1.06758e-08	3.55964e-08	8.50626e-09	4.30476e-08	4.22551e-08
FAHFA49	0	0	0	0	0	0	0	0	0	0	0	0	3.90848e-08	1.58566e-08	3.05759e-08	3.73126e-08	1.01382e-08	1.00193e-08	0	0	0	0	0	0	0	0	2.12292e-09	4.75064e-09	3.79263e-09	0	1.48899e-09	3.48618e-09	8.2797e-09	2.84879e-09	8.61315e-09	1.00339e-08
FAHFA50	0	0	0	0	0	0	0	0	0	0	0	0	1.98865e-07	1.58248e-07	1.34756e-07	1.92631e-07	1.47308e-07	1.00273e-07	0	0	0	0	0	0	0	3.29722e-09	1.19903e-08	1.77699e-08	3.59386e-09	0	5.2925e-10	7.06947e-10	1.26299e-09	4.6243e-10	1.71737e-09	1.70982e-09
FAHFA74	0.00178325	0.00491716	0.00356964	0.0048064	0.00992547	0.0059767	0.00711778	0.0029788	0.0154152	0.00487884	0.00801088	0.0155438	0	0	0	0	0	0	0.00833722	0.00863327	0.0048132	0.00829892	0.00589083	0.0136344	0	0	0	0	0	0	0	0	0	0	0	0
FAHFA51	0	0	0	0	0	0	0	0	0	0	0	0	3.78802e-06	9.03832e-07	9.0737e-07	7.89623e-07	7.54814e-07	7.23005e-07	0	0	0	0	0	0	1.4673e-08	6.36277e-08	1.20044e-07	1.79333e-07	9.6812e-08	4.36375e-08	2.4653e-08	7.27881e-08	2.74658e-07	5.87654e-08	2.75563e-07	2.62565e-07
FAHFA75	0.000728692	0.00110695	0.00155306	0.00149376	0.00166565	0.00122725	0.00163413	0.000810792	0.00199342	0.0013141	0.0018539	0.00204293	0	0	0	0	0	0	0.00119866	0.00133289	0.00108495	0.00132139	0.00117496	0.00228048	0	0	0	0	0	0	0	0	0	0	0	0
FAHFA52	0.0204326	0.0477864	0.0359869	0.0463156	0.0830455	0.0650238	0.0519304	0.0267299	0.106684	0.0395735	0.0540271	0.108328	2.42714e-05	1.68441e-05	2.12344e-05	1.266e-05	1.16772e-05	5.69454e-06	0.0144426	0.0131521	0.0193338	0.0102138	0.00778441	0.0248028	2.34055e-08	5.40305e-07	7.40769e-07	9.78849e-07	7.77203e-07	2.50311e-07	1.90738e-07	4.63955e-07	1.562e-06	3.90539e-07	2.35703e-06	1.9523e-06
FAHFA76	0.000497661	0.000826904	0.00115724	0.000981304	0.00126038	0.000963007	0.00134802	0.000697806	0.00161584	0.00103818	0.00145136	0.00165296	0	0	0	0	0	0	0.000701227	0.000759451	0.000744577	0.000733499	0.000806259	0.00168903	0	0	0	0	0	0	0	0	0	0	0	0
FAHFA53	0	0	0	0	0	0	0	0	0	0	0	0	2.18333e-05	1.92313e-05	1.98292e-05	2.04738e-05	1.99484e-05	1.35609e-05	0	0	0	0	0	0	6.95823e-08	1.43291e-06	2.67125e-06	3.69934e-06	2.14933e-06	1.01859e-06	2.49679e-08	6.95213e-08	1.52236e-07	4.8148e-08	1.51376e-07	1.75752e-07
FAHFA54	0	0	0	0	0	0	0	0	0	0	0	0	6.06453e-06	2.61993e-06	5.44374e-06	5.11908e-06	2.5077e-06	1.11669e-06	0	0	0	0	0	0	0	1.42431e-07	1.75783e-07	2.64807e-07	2.04196e-07	6.04115e-08	3.0478e-08	7.31375e-08	2.62443e-07	6.93182e-08	3.43725e-07	3.19875e-07
FAHFA55	0	0	0	0	0	0	0	0	0	0	0	0	1.18617e-05	7.94663e-06	7.75325e-06	1.03585e-05	9.55718e-06	5.72121e-06	0	0	0	0	0	0	2.39577e-08	1.58665e-06	3.1113e-06	3.88874e-06	2.14405e-06	1.18376e-06	5.46466e-09	1.35379e-08	2.31173e-08	1.02199e-08	3.25074e-08	3.5525e-08
FAHFA56	0	0	0	0	0	0	0	0	0	0	0	0	4.33066e-06	2.58154e-06	3.11006e-06	4.01151e-06	2.76194e-06	1.89617e-06	0	0	0	0	0	0	0	9.39172e-08	2.938e-08	2.07195e-07	1.21849e-07	1.02173e-07	1.01698e-09	4.17195e-09	1.16675e-08	3.37495e-09	1.52301e-08	1.51448e-08
FAHFA57	0.000261357	0.00127645	0.000888753	0.000655886	0.00268121	0.00169795	0.000922174	0.000411119	0.00283549	0.000616482	0.00110727	0.00253379	4.94896e-07	2.83917e-07	3.78758e-07	4.41524e-07	2.39026e-07	1.48819e-07	0.000261818	0.000215153	0.000309578	0.000174726	0.000117561	0.000410909	0	1.02467e-08	1.704e-08	3.59378e-08	1.59513e-08	0	2.39271e-09	7.48973e-09	2.49862e-08	5.83034e-09	2.60384e-08	3.01533e-08
FAHFA58	0	0	0	0	0	0	0	0	0	0	0	0	1.54355e-06	1.28039e-06	2.55077e-06	1.82014e-06	1.47294e-06	1.02715e-06	0	0	0	0	0	0	0	1.79056e-07	3.5294e-07	4.26219e-07	2.51289e-07	6.06717e-08	2.36908e-10	5.83742e-10	2.47642e-09	9.6611e-10	2.91374e-09	3.51797e-09
FAHFA59	0	0	0	0	0	0	0	0	0	0	0	0	5.90108e-07	4.80969e-07	4.65105e-07	6.52892e-07	5.43686e-07	4.06933e-07	0	0	0	0	0	0	0	1.29118e-08	3.82571e-08	5.32815e-08	2.64127e-08	0	0	0	1.72812e-10	0	0	1.23303e-10
FAHFA60	0	0	0	0	0	0	0	0	0	0	0	0	3.00655e-07	2.08351e-07	1.97181e-07	2.28091e-07	1.93911e-07	1.18953e-07	0	0	0	0	0	0	0	3.28716e-08	4.50241e-08	5.8905e-08	3.63486e-08	1.30393e-08	1.23354e-09	2.36195e-09	4.60009e-09	1.7932e-09	5.57303e-09	4.03252e-09
FAHFA61	0.000265315	0.000544493	0.000402659	0.000524046	0.00100442	0.000745805	0.00138827	0.000698039	0.0028459	0.00105131	0.00148641	0.00283009	1.68227e-07	1.11858e-07	1.52547e-07	1.24522e-07	1.23795e-07	7.19992e-08	0.00145148	0.00128312	0.000607603	0.000832906	0.000716068	0.00216648	0	3.65982e-08	4.99149e-08	7.42262e-08	5.04616e-08	1.26316e-08	4.32546e-09	1.34298e-08	3.282e-08	1.33228e-08	4.46852e-08	4.0707e-08
FAHFA62	0	0	0	0	0	0	0	0	0	0	0	0	1.81981e-06	1.16035e-06	1.1989e-06	1.58299e-06	1.089e-06	8.67835e-07	0	0	0	0	0	0	0	1.67014e-07	3.27988e-07	4.03938e-07	2.451e-07	1.44673e-07	3.73577e-09	1.13961e-08	2.36945e-08	7.26385e-09	2.61998e-08	2.86747e-08
FAHFA63	0	0	0	0	0	0	0	0	0	0	0	0	1.40881e-07	1.05886e-07	7.2594e-08	1.01539e-07	9.20098e-08	6.1461e-08	0	0	0	0	0	0	0	1.38427e-08	3.89102e-08	5.88831e-08	3.4715e-08	0	2.66175e-09	6.61228e-09	1.88068e-08	6.93334e-09	2.1383e-08	1.82234e-08
FAHFA64	0	0	0	0	0	0	0	0	0	0	0	0	7.52339e-07	5.7337e-07	5.76301e-07	8.37128e-07	5.6657e-07	4.98596e-07	0	0	0	0	0	0	0	1.15075e-07	2.23227e-07	3.22128e-07	1.77857e-07	5.14683e-08	9.22374e-10	2.64576e-09	5.09505e-09	1.75829e-09	6.65403e-09	7.60175e-09
FAHFA65	0.000166124	0.000206776	0.000246749	0.000284406	0.000333763	0.000247039	0.000500006	0.000280176	0.000755474	0.000384855	0.00048673	0.000755919	1.02508e-07	5.1785e-08	3.94804e-08	4.36559e-08	4.77522e-08	4.04546e-08	0.00162214	0.00155725	0.000415717	0.00138702	0.000974026	0.00214177	0	5.16225e-09	1.02337e-08	1.00977e-08	8.7283e-09	1.48377e-08	3.89402e-09	9.41789e-09	2.40375e-08	8.54816e-09	2.40297e-08	2.52545e-08
FAHFA66	0.00322538	0.00285612	0.00406917	0.00480811	0.00367403	0.00354538	0.00850824	0.00533557	0.011564	0.00677404	0.00836546	0.0120769	8.41997e-07	6.91305e-07	5.41064e-07	5.90945e-07	5.73444e-07	4.03716e-07	0.0155502	0.0134779	0.00532617	0.009295	0.00912282	0.0272135	1.60547e-07	2.37071e-07	4.2552e-07	4.6959e-07	3.67363e-07	2.60684e-07	5.80168e-08	1.57094e-07	3.0317e-07	1.19973e-07	2.83001e-07	3.1043e-07
FAHFA23	0.0036441	0.00271443	0.0042905	0.00583696	0.00324152	0.00317272	0.00718532	0.00364594	0.00699896	0.00563912	0.00789957	0.00731795	6.40225e-06	4.85595e-06	4.56011e-06	5.7278e-06	4.63915e-06	3.30872e-06	0.00262393	0.00251324	0.00391105	0.00232982	0.00251933	0.00575766	1.89053e-07	9.94532e-07	1.82981e-06	1.9609e-06	1.29496e-06	8.61616e-07	6.35308e-08	1.93252e-07	3.62798e-07	1.42442e-07	4.65015e-07	4.88407e-07
FAHFA24	0.00458204	0.00321659	0.00572395	0.00683126	0.00361112	0.00375274	0.00867047	0.00502489	0.00682752	0.00695623	0.00904494	0.0071035	7.91007e-06	5.37888e-06	5.49467e-06	7.54038e-06	6.26758e-06	4.03243e-06	0.00203518	0.00189316	0.0044364	0.0021789	0.00252616	0.00588059	2.1811e-07	5.15412e-06	9.10417e-06	1.09029e-05	6.28848e-06	3.15028e-06	6.05511e-08	1.37544e-07	2.69271e-07	1.06641e-07	2.85755e-07	2.94295e-07
FAHFA77	0.000165792	0.000332975	0.000300683	0.000317684	0.000717236	0.000459636	0.000642096	0.000355243	0.00195484	0.000434216	0.000588644	0.00185919	0	0	0	0	0	0	0.00285031	0.00244111	0.000422511	0.00161209	0.00142624	0.00479334	0	0	0	0	0	0	0	0	0	0	0	0
FAHFA25	0	0	0	0	0	0	0	0	0	0	0	0	3.4252e-06	2.49149e-06	2.73404e-06	3.65683e-06	2.62236e-06	2.02973e-06	0	0	0	0	0	0	2.1321e-08	1.042e-06	1.60432e-06	2.13682e-06	1.37072e-06	6.77061e-07	9.8757e-09	2.01272e-08	4.23273e-08	1.44934e-08	4.70629e-08	5.38274e-08
FAHFA26	0.000653241	0.000576595	0.000861543	0.000942505	0.000685144	0.000698979	0.00130479	0.000670338	0.00105224	0.000942029	0.00147269	0.00104205	3.39143e-06	2.47853e-06	2.72227e-06	3.62194e-06	2.60654e-06	2.01105e-06	0.000460347	0.000443879	0.000822253	0.000459713	0.000527403	0.00133518	2.6306e-08	1.00609e-06	1.56005e-06	2.09113e-06	1.34835e-06	6.77061e-07	8.85114e-09	1.92841e-08	3.79198e-08	1.43152e-08	4.45045e-08	5.29794e-08
FAHFA78	6.17264e-05	0.000237082	0.000143329	0.00015605	0.000625093	0.000356663	0.00022385	0.000120377	0.00104544	0.000149716	0.000230523	0.000889429	0	0	0	0	0	0	0.000165044	0.000140391	6.78331e-05	9.74936e-05	8.36078e-05	0.000240701	0	0	0	0	0	0	0	0	0	0	0	0
FAHFA27	0	0	0	0	0	0	0	0	0	0	0	0	2.39743e-06	1.43683e-06	1.91903e-06	1.46482e-06	1.47054e-06	8.68058e-07	0	0	0	0	0	0	8.96086e-09	2.70171e-07	4.09934e-07	6.63619e-07	3.75235e-07	1.5607e-07	7.37443e-09	1.92423e-08	7.22909e-08	1.63854e-08	7.9719e-08	6.77001e-08
FAHFA28	0	0	0	0	0	0	0	0	0	0	0	0	2.28985e-06	1.92355e-06	1.68157e-06	2.16496e-06	1.74732e-06	1.6426e-06	0	0	0	0	0	0	0	3.55507e-08	6.87712e-08	8.29694e-08	6.34161e-08	0	1.77212e-09	6.2682e-09	1.7907e-08	5.25962e-09	2.25707e-08	2.27458e-08
FAHFA29	0	0	0	0	0	0	0	0	0	0	0	0	6.07587e-07	3.12744e-07	4.4823e-07	4.26077e-07	4.04338e-07	2.10945e-07	0	0	0	0	0	0	0	1.08361e-07	1.93128e-07	2.30468e-07	1.52653e-07	6.10427e-08	3.80852e-09	1.22045e-08	2.0705e-08	7.83802e-09	2.21658e-08	1.70182e-08
FAHFA30	0	0	0	0	0	0	0	0	0	0	0	0	3.86896e-07	2.40703e-07	1.94822e-07	1.21018e-07	1.16796e-07	7.93993e-08	0	0	0	0	0	0	4.60919e-08	1.1967e-07	2.12241e-07	2.31185e-07	1.29098e-07	1.33299e-07	8.44847e-10	1.89909e-09	3.03254e-09	1.11034e-09	3.28748e-09	3.69496e-09
FAHFA31	0	0	0	0	0	0	0	0	0	0	0	0	1.7728e-06	1.70649e-06	1.4725e-06	2.33634e-06	1.67557e-06	1.5147e-06	0	0	0	0	0	0	0	1.72406e-07	3.4172e-07	3.80144e-07	2.07243e-07	5.06e-08	2.13032e-10	1.10121e-09	2.56545e-09	7.84638e-10	2.50878e-09	3.48589e-09
FAHFA32	0	0	0	0	0	0	0	0	0	0	0	0	2.25613e-06	1.94539e-06	1.80499e-06	2.25168e-06	1.98925e-06	1.47186e-06	0	0	0	0	0	0	0	1.50132e-07	2.84025e-07	3.11673e-07	1.90874e-07	4.48295e-08	3.25686e-09	6.17702e-09	1.56165e-08	4.83355e-09	1.5311e-08	2.74569e-08
FAHFA67	0	0	0	0	0	0	0	0	0	0	0	0	2.83737e-07	2.68027e-07	2.20787e-07	2.25888e-07	2.59305e-07	1.64066e-07	0	0	0	0	0	0	0	5.29975e-09	9.13361e-09	2.13707e-08	9.16895e-09	0	1.46921e-10	1.76763e-10	7.98745e-10	1.70198e-10	2.97107e-10	4.05697e-10
FAHFA68	0	0	0	0	0	0	0	0	0	0	0	0	1.85432e-07	1.21806e-07	1.04969e-07	1.6497e-07	1.4797e-07	8.72295e-08	0	0	0	0	0	0	0	3.96073e-09	7.91807e-09	1.78154e-08	9.73853e-09	0	0	0	0	0	0	0
FAHFA69	0	0	0	0	0	0	0	0	0	0	0	0	0	0	0	2.33234e-09	0	0	0	0	0	0	0	0	0	0	0	0	0	0	6.8692e-11	3.34429e-10	0	7.91464e-11	1.7551e-10	1.32796e-10
FAHFA70	0	0	0	0	0	0	0	0	0	0	0	0	7.33852e-07	7.8749e-07	6.31155e-07	6.46069e-07	6.78679e-07	4.21934e-07	0	0	0	0	0	0	0	6.50065e-09	3.1949e-09	1.13462e-08	1.3099e-08	0	1.54894e-10	2.88023e-10	4.31581e-10	1.57921e-10	2.62252e-10	4.63881e-10
FAHFA71	0	0	0	0	0	0	0	0	0	0	0	0	2.18939e-07	2.07177e-07	1.60429e-07	1.75845e-07	1.5245e-07	1.2756e-07	0	0	0	0	0	0	0	0	0	0	2.52448e-09	0	8.02921e-11	0	1.52833e-10	0	0	0
FAHFA72	0	0	0	0	0	0	0	0	0	0	0	0	1.75615e-07	1.16633e-07	1.11975e-07	1.42609e-07	1.21365e-07	7.36142e-08	0	0	0	0	0	0	0	1.63699e-08	3.50973e-08	4.63391e-08	1.5907e-08	0	2.08374e-10	7.3136e-10	1.7006e-09	4.45308e-10	1.35273e-09	2.41118e-09
GCER2	0	0	0	0	0	0	0	0	0	0	0	0	2.47336e-05	0	2.57978e-05	1.85919e-05	0	1.29446e-05	0	0	0	0	0	0	0	0	0	0	0	0	7.58475e-05	8.28175e-05	4.34472e-05	7.70047e-05	4.38796e-05	5.19504e-05
GCER1	8.27078e-05	2.55525e-05	3.37044e-05	3.77848e-05	3.79271e-05	4.31803e-05	3.88408e-05	4.34645e-05	8.77251e-05	0.000148175	2.06771e-05	0.000105526	4.83611e-05	3.37686e-05	2.28861e-05	5.26778e-05	4.67134e-05	2.61213e-05	3.76741e-05	2.6142e-06	1.82945e-05	2.67318e-06	8.13635e-06	2.36766e-05	7.28152e-06	1.71573e-05	1.62017e-05	1.38564e-05	1.77258e-05	2.10794e-05	1.43763e-05	1.77099e-05	1.25289e-05	1.51543e-05	1.02438e-05	1.48787e-05
GCER3	0	0	0	0	0	0	0	0	0	0	0	0	7.83205e-05	3.3621e-05	4.27899e-05	4.03595e-05	5.49064e-05	2.87657e-05	0	0	0	0	0	0	8.22506e-06	1.38243e-05	1.62872e-05	1.7636e-05	1.7407e-05	1.80971e-05	9.41944e-06	1.33198e-05	6.99637e-06	1.09367e-05	3.2445e-06	8.35253e-06
LPC1	0	4.98749e-05	3.92911e-05	5.60449e-05	2.29275e-05	0	0	5.17144e-05	0	5.75133e-05	0	0	2.61355e-09	1.69461e-09	2.89513e-09	2.42912e-09	1.17583e-09	2.89407e-09	3.86058e-05	3.63176e-05	0	3.61468e-05	4.15558e-05	2.46252e-05	1.80113e-09	3.5422e-09	2.85209e-09	3.52594e-09	3.67772e-09	3.87472e-09	2.43855e-09	2.33591e-09	2.37644e-09	2.55924e-09	2.39151e-09	2.45914e-09
LPC2	0	0	0	0	0	0	0	0	0	3.70463e-05	0	0	0	0	0	0	0	0	0	0	0	0	0	0	0	0	0	0	0	0	0	0	0	0	0	0
LPC3	0.00019903	0.000836521	0.000555275	0.000480663	0.000750835	0.000963065	0.000619477	0.000390304	0.000328548	0.000491325	0.000596274	0.000381308	9.54518e-07	7.00558e-07	3.25148e-07	4.01908e-07	5.15723e-07	3.48418e-07	0.000648053	0.000638498	0.000690171	0.000701169	0.000696749	0.000275659	2.98553e-07	2.48999e-07	1.66079e-07	2.40653e-07	4.01962e-07	6.76572e-09	7.48436e-07	6.61943e-07	9.67519e-07	7.7958e-07	9.84308e-07	1.09339e-06
LPC4	6.34493e-05	0.000154699	0.00020792	8.89572e-05	1.30229e-05	0.00030737	0.000236088	0.000179715	3.35848e-05	0.000180712	0.000230442	5.05896e-05	1.7305e-08	2.76216e-07	2.47095e-08	3.95742e-08	1.28697e-07	2.34326e-07	0.000111998	0.000177601	0.000159866	0.000166663	0.000148261	7.09629e-05	2.62035e-08	1.72607e-07	5.3542e-08	2.281e-07	6.06942e-08	5.20215e-08	5.79728e-07	4.88591e-07	5.49009e-07	5.74049e-07	5.77585e-07	5.56349e-07
LPC5	1.64659e-05	2.96441e-05	2.16487e-05	2.70634e-05	0	4.12011e-05	4.389e-05	3.96869e-06	1.19555e-05	2.71599e-05	3.64702e-05	0	4.89755e-09	3.36734e-08	2.2175e-08	3.2456e-08	3.32643e-08	5.21393e-08	2.45714e-05	2.34888e-05	2.74487e-05	2.51743e-05	2.6047e-05	1.1168e-05	1.92285e-08	4.35531e-08	4.42225e-08	4.17965e-08	5.17477e-08	4.19335e-08	5.05308e-08	3.5827e-08	3.46204e-08	4.14951e-08	2.87848e-08	3.47764e-08
LPC6	8.57479e-05	0.000209141	0.000132887	0.000121889	0.000102375	0.000250712	0.0003414	0.00024095	7.3793e-05	0.000259391	0.000342072	8.77989e-05	5.3629e-09	2.29994e-08	1.2381e-08	2.82296e-08	1.99493e-08	5.06376e-08	4.10717e-05	4.04839e-05	0.00012433	5.42572e-05	5.05878e-05	2.69402e-05	2.50898e-09	2.08991e-08	2.26435e-08	2.14792e-08	1.93346e-08	5.34794e-09	4.61505e-09	3.54573e-09	2.85317e-09	3.63168e-09	3.19819e-09	2.96859e-09
LPC7	0	0	0	0	0	0	0	0	0	0	0	0	0	0	0	0	0	0	0	0	0	0	0	0	0	0	0	0	0	0	1.43376e-08	4.91193e-08	5.55438e-08	3.32296e-08	0	2.25698e-08
LPC8	8.75527e-05	0.0002363	0.000189988	0.000154109	0.000128828	0.000281256	0.000375294	0.000279274	1.13048e-05	0.000290623	0.000435388	7.11741e-05	0	0	0	0	0	0	5.07193e-05	4.59424e-05	0.000155469	5.72402e-05	5.61299e-05	2.29293e-05	0	0	8.72306e-08	0	1.02628e-07	0	9.42336e-07	6.68144e-07	1.02817e-06	8.20729e-07	1.16084e-06	1.03668e-06
LPC9	0.00367518	0.00752156	0.00391666	0.00483282	0.00134448	0.00781674	0.012445	0.00993509	0.0012435	0.00976484	0.0103091	0.00123027	1.61787e-06	3.02028e-06	2.01883e-06	2.45566e-06	1.87027e-06	2.85566e-06	0.00524697	0.00475741	0.0066419	0.00585071	0.00598506	0.00330374	8.14776e-09	5.65714e-07	7.8633e-07	2.55568e-06	1.18456e-06	5.32734e-09	6.43011e-06	6.16128e-06	4.88005e-06	6.60256e-06	6.95242e-06	7.2999e-06
LPC10	0.000670715	0.00165589	0.000885073	0.00089213	0.000291598	0.00175431	0.00204979	0.0019734	0.00025939	0.00179287	0.00197001	0.000323876	2.02675e-07	1.07659e-06	9.77544e-07	5.64677e-07	6.10072e-07	1.50711e-06	0.00211687	0.00203243	0.00181426	0.00214724	0.00210698	0.00129737	1.7786e-08	5.64964e-09	3.9098e-07	3.19524e-07	4.51304e-07	2.26743e-08	1.20991e-06	9.84932e-07	7.06668e-07	9.74714e-07	8.1813e-07	8.24963e-07
LPC11	7.19028e-05	0.000108683	8.96995e-05	9.97631e-05	1.83125e-05	0.000105511	9.03171e-05	0	1.71117e-05	7.47357e-05	7.63624e-05	0	6.09327e-09	5.62796e-09	3.83359e-09	6.11539e-09	2.41948e-09	1.56366e-09	5.33196e-05	4.93443e-05	4.97092e-05	4.8814e-05	5.1183e-05	2.74034e-05	1.38879e-09	3.4015e-09	3.25083e-09	1.72971e-09	4.34382e-09	1.76205e-09	8.56423e-09	8.08044e-09	8.97603e-09	8.99088e-09	9.32186e-09	8.74889e-09
LPC12	1.22596e-05	0	0	0	0	2.35106e-05	0	4.02592e-05	1.77408e-05	2.38342e-05	1.85688e-05	0	2.03573e-09	4.92679e-09	4.40907e-09	3.94185e-09	5.15943e-09	1.05874e-08	4.04836e-05	3.7707e-05	4.18934e-05	4.56385e-05	4.59925e-05	2.53864e-05	4.04535e-09	7.08061e-09	9.81646e-09	4.84424e-09	5.28267e-09	7.56064e-09	2.5751e-07	1.70825e-07	1.66714e-07	2.38755e-07	1.31199e-07	1.86703e-07
LPC16	0	0	0	0	0	0	0	0	0	0	0	0	2.02826e-09	4.90872e-09	4.3929e-09	3.92739e-09	5.1405e-09	1.05485e-08	0	0	0	0	0	0	4.03051e-09	7.05463e-09	9.78044e-09	4.82647e-09	5.26329e-09	7.5329e-09	1.59475e-08	1.15255e-08	1.16688e-08	1.33016e-08	1.13864e-08	1.12823e-08
LPC13	0	0	0	0	0	0	0	2.76427e-05	0	0	0	1.49779e-05	2.13935e-09	5.71243e-09	6.34011e-09	4.2577e-09	3.30556e-09	1.05871e-08	0	0	0	1.50089e-05	1.6698e-05	7.39674e-06	1.06875e-08	7.83874e-09	9.52546e-09	6.68054e-09	6.08917e-09	1.27213e-08	3.76244e-09	2.89172e-09	2.27752e-09	2.71099e-09	2.7444e-09	2.39155e-09
LPC14	0	1.68391e-05	5.01113e-05	3.0816e-05	4.35237e-05	7.55273e-05	0	4.83919e-05	0	3.25629e-05	0	0	0	0	0	0	0	0	4.31552e-05	5.21979e-05	2.38341e-05	4.02037e-05	4.49527e-05	2.26586e-05	0	0	0	0	0	0	0	0	0	0	0	0
LPC15	9.07828e-06	0	0	0	0	3.94308e-05	0	8.86132e-06	0	1.85342e-05	0	2.76945e-05	0	0	0	0	0	0	1.73204e-05	2.21355e-05	1.15556e-05	2.23469e-05	1.97101e-05	6.83405e-06	0	0	0	0	0	0	0	0	0	0	0	0
LPE1	5.63794e-05	0.000118098	0.000129226	8.01742e-05	7.77383e-05	0.000126756	0.000131313	5.38767e-05	5.07508e-05	8.57668e-05	0.000111712	2.16446e-05	5.02096e-07	1.3613e-06	6.29508e-07	1.8275e-06	1.00957e-06	1.28365e-06	0.000577459	0.000492222	0.000536921	0.00056316	0.000619757	0.000273332	6.12252e-08	4.70695e-07	8.53606e-07	1.07232e-06	9.38989e-07	0	2.10146e-06	2.42296e-06	3.45665e-06	2.80767e-06	5.05447e-06	4.81549e-06
LPE2	0	0	0	0	0	0	0	0	0	0	0	0	5.03347e-08	4.41536e-08	5.285e-08	4.33234e-08	0	1.30228e-07	0	0	0	0	0	0	0	0	0	0	0	0	2.65821e-08	3.12772e-08	4.26864e-08	3.81531e-08	6.50762e-08	5.67594e-08
LPE3	0	0	0	0	0	0	0	0	0	0	0	0	0	0	0	0.000102439	0	0	0	0	0	0	0	0	6.07257e-07	0.000226811	0	0	0.000206373	0	0.000327617	0.00041297	0.00058756	0.000400263	0.000617866	0.000729033
LPE4	2.93717e-05	6.57454e-05	4.6872e-05	4.92625e-05	0	7.07534e-05	7.21429e-05	7.09587e-05	2.62336e-05	5.43981e-05	4.55543e-05	1.70933e-05	5.75774e-08	0.00029467	6.47574e-08	1.64571e-07	0.000148156	0.000230716	0.000138135	0.000140048	9.77171e-05	0.000127904	0.000137194	7.98988e-05	0.00023976	7.01654e-08	0.000205433	0.000281838	1.01919e-07	0	0.000168812	0.000202293	0.000198281	0.00022017	0.000240247	0.000255707
LPI1	0.000119105	0.000237532	0.000206268	0.000144169	0.000253032	0.000277892	0.000615869	0.000217309	3.02422e-05	0.000287289	0.000345363	0.00035166	2.99424e-05	4.88694e-05	5.19034e-05	7.00784e-05	3.25604e-05	2.56628e-05	0.00130572	0.000901401	0.000621966	0.000789887	0.00085064	0.000489667	0	3.32683e-06	6.8323e-06	1.0452e-05	7.61506e-06	0	9.31267e-07	9.10221e-07	1.19949e-06	7.5739e-07	2.97483e-06	2.25709e-06
LPI2	0	0	0	0	0	0	0	0	0	0	0	0	1.06721e-07	0	2.15778e-07	8.85304e-07	0	7.48539e-08	0	0	0	0	0	0	1.23698e-07	0	0	0	1.41686e-07	0	1.58542e-07	1.62935e-07	3.15935e-07	1.29491e-07	3.75817e-07	3.36614e-07
LPI3	0	0	0	0	0	0	0	0	0	0	0	0	7.02122e-06	6.66681e-06	7.47153e-06	7.19525e-06	3.30833e-06	4.01317e-06	0	0	0	0	0	0	0	2.19585e-06	3.61087e-06	4.13745e-06	4.06282e-06	0	1.43546e-07	1.99274e-07	5.75324e-07	2.18735e-07	5.13535e-07	6.74051e-07
PA1	0	0	0	0	0	0	0	0	0	0	0	0	1.12874e-06	4.62232e-07	0	1.5735e-06	1.34063e-06	1.94463e-06	0	0	0	0	0	0	0	0	0	0	0	0	1.30923e-06	1.64363e-06	2.46851e-06	2.27504e-06	1.94396e-06	3.32844e-06
PA2	0	0	0	0	0	0	0	0	0	0	0	0	6.03513e-07	5.03966e-07	0	8.36358e-07	2.18069e-06	4.38951e-07	0	0	0	0	0	0	1.54321e-06	0	0	1.22507e-06	1.02993e-06	9.94369e-07	6.2769e-06	6.45025e-06	7.01851e-06	9.15427e-06	4.96922e-06	9.94335e-06
PA3	0	0	0	0	0	0	0	0	0	0	0	0	0	0	0	0	0	0	0	0	0	0	0	0	0	0	0	0	0	0	2.59814e-06	2.37968e-06	1.67421e-06	2.56464e-06	1.61595e-06	1.90096e-06
PA4	0	0	0	0	0	0	0	0	0	0	0	0	0	0	0	0	0	0	0	0	0	0	0	0	0	0	0	0	0	0	4.04947e-07	3.6588e-07	3.51504e-07	3.94973e-07	1.63535e-07	3.62599e-07
PC2	8.38484e-05	0	0	0	4.03188e-05	0	0.000105736	0	0	0	0.000138662	0	0	0	0	0	0	0	2.89385e-05	0	0	3.3902e-05	0	2.50441e-05	0	0	0	0	0	0	0	0	0	0	0	0
PC3	0	0	0	0.000197749	0.0003409	0.000479219	0.00031665	0.000532209	0.000731317	0.000510128	0.000505792	0.000283836	0	0	0	0	0	0	0	0	0	0	0	0	0	0	0	0	0	0	0	0	0	0	0	0
PC4	0.000385189	0.000997775	0.000911725	0.00046725	0.000273219	0.000784692	0.000696472	0.000667282	0.000526227	0.000925214	0.000986227	0.000592517	0.00014644	0.000214609	0.000218514	0.000210299	4.30431e-10	0.000575872	0.00061098	0.000504644	0.000820327	0.000653901	0.000656908	0.000345939	0.000289917	0.000507372	0.000537195	0.00047731	0.000481862	0.000316537	0.000977869	0.000816997	0.000833961	0.00102012	0.000651853	0.000784472
PC5	5.50943e-05	7.95587e-05	8.03423e-05	7.76551e-05	0	6.20383e-05	9.07453e-05	9.06838e-05	0	0.000122785	0.000100279	0	0.00048255	0.000829853	0.000427495	0.00080228	0.000751876	0.00152805	0.000118049	0.000130349	9.06044e-05	0.000130241	0.000110257	5.88425e-05	0	0.000550319	0.000521365	0.000533073	0.000402034	0	0.000198067	0.000218405	0.000199228	0.000222148	0.000232837	0.000230168
PC6	0	0	0	0	0	0	0	0	0	0	0	0	7.14573e-05	7.68853e-05	9.46944e-05	5.80166e-05	5.64723e-05	3.77686e-05	0	0	0	1.67392e-05	1.49683e-05	0	0	0.000101986	7.08024e-05	6.88872e-05	5.52306e-05	0	2.0315e-05	2.16713e-05	1.5979e-05	1.53519e-05	1.82397e-05	1.8669e-05
PC7	0	0	0	0	0	0	0	0	0	0	0	0	0.000291972	0.000161853	0.000292914	0.00024837	0.000115217	0.000309722	4.77641e-05	0	0	4.10046e-05	0	0	0.000196655	0.000257803	0.000212291	0.000265623	0.000299699	0.000460041	0.000242376	0.000232149	0.000220539	0.000259425	0.000231494	0.000239099
PC8	0	0	0	0.000107265	0.000143369	0.000188437	0.000170033	0	0	0.000127806	0	0.000153971	0.000213939	0.000110036	0.000294141	0.000145467	0.0002087	0.000103043	0	0	0	4.44345e-05	0	3.89239e-05	0.000370784	0.000219329	0.000272496	0.000291552	0.00024468	0.000774122	0.000103006	5.44879e-05	8.63317e-05	8.75707e-05	9.27972e-05	9.63142e-05
PC9	0.00518449	0.0115041	0.0119151	0.00366453	0.00153486	0.00978192	0.0081047	0.0065703	0.000478861	0.00956756	0.00988824	0.000555261	0.0018657	0.00351072	0.00241266	0.00390501	0.00276221	0.00385344	0.00510525	0.00540935	0.00861182	0.00599259	0.00693919	0.00317658	0.00276106	0.00350679	0.00384611	0.00347609	0.00477324	0.00596072	0.0423535	0.0346676	0.0387385	0.040626	0.0375626	0.0378571
PC10	0.00226669	0.00437188	0.00449387	0.00210972	0.000863612	0.0040425	0.00643229	0.00620507	0.000966167	0.0076554	0.0069453	0.000605732	0.00101912	0.00598661	0.00417617	0.00617717	0.00606726	0.0103865	0.00362978	0.00268674	0.00482746	0.00392266	0.0039243	0.00197488	0.00390792	0.00590035	0.00612709	0.00586102	0.00784946	0.00926745	0.00934885	0.00662771	0.00598046	0.00782963	0.0051865	0.00629393
PC11	0.000147293	0.000203219	0.000217502	0.000160849	3.0082e-05	0.000185985	0.000557333	0.00046934	0	0.000626462	0.000304209	5.61025e-05	0	2.01301e-10	5.01018e-11	2.79616e-10	2.34372e-10	3.98559e-10	0.000171748	0.000203829	0.000228705	0.000187246	0.00017379	0.000110076	2.01111e-11	1.44429e-10	2.68465e-10	1.32133e-10	1.06132e-10	0	9.83712e-10	3.4232e-10	1.63662e-09	4.72474e-10	3.68446e-10	2.40971e-09
PC49	0	0	0	0	0	0	0	0	0	0	0	0	0.000542819	0.00199027	0.00113494	0.00261517	0.0017711	0.00490999	0	0	0	0	0	0	0.000248199	0.00137812	0.00152706	0.00146607	0.00142754	0.000575292	0.000415605	0.000319272	0.000239901	0.000333544	0.00028049	0.00026151
PC50	0	0	0	0	0	0	0	0	0	0	0	0	0.000755291	0.00199291	0.000911605	0.00261863	0.00171252	0.00491648	0	0	0	0	0	0	0.000810198	0.00137994	0.00152908	0.00146801	0.00142942	0.000576052	0.000416154	0.000319694	0.000108827	0.000333985	0.000155957	0.000261856
PC51	0	0	0	0	0	0	0	0	0	0	0	0	0	0.000206953	0	0.000118543	0	0.000330165	0	0	0	0	0	0	0.00177782	0.000376432	0.000871767	0.000249053	0.000404615	0.00246456	0.000107628	7.16913e-05	4.38614e-05	9.06504e-05	9.18383e-05	8.48911e-05
PC12	0	0	0	0	4.76107e-05	0	0	7.06536e-05	0	0	0	0	0	0	0	0	0	0	0	0	0	0	0	0	0	0	0	0	0	0	0	0	0	0	0	0
PC13	0.00049533	0.00017155	0.00054042	0.000277929	9.41528e-05	0.000433785	0.000558469	0.000507988	8.62786e-05	0.000768294	0.000805367	8.65935e-05	0.000638434	0.000504148	0.000363775	0.00058645	0.000222356	0.000156951	0.000157039	8.59029e-05	0.000296101	0.000153393	0.000172346	5.19106e-05	0.000142217	0.000232189	0.000226943	0.000122214	0.000331996	0.000196214	0.000798368	0.000753185	0.000781266	0.000854789	0.000846304	0.000797816
PC14	0.00104886	0.00188124	0.00185672	0.000829215	0.000212017	0.00148907	0.00237562	0.0028909	0.000117234	0.00275722	0.00256703	0.000134211	0	0	0	0	0	4.75079e-11	0.000931013	0.000882159	0.0014384	0.00103031	0.000899294	0.000572615	0	0	0	0	0	0	1.99837e-11	2.46148e-11	2.50496e-11	3.14303e-11	1.80045e-11	3.70656e-11
PC52	0	0	0	0	0	0	0	0	0	0	0	0	0.000200454	0.000414762	0.00039319	0.00035525	0.000445611	0.000998699	0	0	0	0	0	0	0.000389312	0.000454223	0.00064403	0.000321662	0.00037944	0.000791221	0.00140227	0.00101333	0.000958	0.00119285	0.000975065	0.000970444
PC53	0	0	0	0	0	0	0	0	0	0	0	0	0.000200713	0.000415299	0.000393699	0.00035571	0.000446188	0.000999992	0	0	0	0	0	0	0.000389816	0.000454811	0.000644863	0.000322079	0.000379931	0.000792246	0.00140408	0.00101464	0.00095924	0.00119439	0.000976327	0.0009717
PC15	0.000270885	0.000253219	0.000279336	0.000140606	0	0.000225097	0.000629584	0.000610956	0	0.00060257	0.000543864	0	0.000211385	0.000482565	0.000567351	0.000385043	0.000286483	0.00100213	0.000340792	0.000362207	0.000610857	0.000396919	0.000436411	0.00030539	0.00103209	0.000504597	0.0006271	0.000445129	0.000438881	0.00133588	0.000330759	0.000254185	0.000186941	0.000243059	0.000234962	0.000205663
PC16	0	8.81175e-05	9.00568e-05	0.000146341	9.35691e-05	8.26444e-05	0	0.00011585	0	0.000180672	6.09543e-05	0.000109164	6.90381e-05	0	0	0	0	0.000116335	6.71659e-05	4.65282e-05	4.68997e-05	6.30091e-05	8.51729e-05	4.72458e-05	0.000443181	0.000116258	0.000111432	0.000191419	0	0.00115945	1.48667e-05	3.95836e-05	5.21605e-05	4.48501e-05	5.67893e-05	3.79302e-05
PC17	0.00451432	0.00950799	0.00943074	0.00319059	0.00126631	0.00841336	0.0141697	0.0143107	0.000385101	0.017076	0.0172465	0.000470974	0.00142448	0.000856638	0.00118154	0.00158541	0.00093571	0.000999067	0.00114253	0.00110553	0.00662284	0.00134379	0.00127461	0.000896111	0.00201234	0.00148807	0.00171074	0.000966705	0.00105332	0.00428716	0.0420939	0.0293734	0.0315186	0.0346216	0.029887	0.0317695
PC18	0.0352417	0.0507053	0.0473749	0.0231923	0.00427556	0.034591	0.0946883	0.112304	0.00330023	0.104821	0.0959718	0.00294557	0.00604685	0.00764796	0.00611006	0.00844533	0.00680896	0.0128178	0.0258176	0.0255055	0.0562477	0.0280605	0.0298614	0.0217284	0.00576074	0.00548301	0.00662017	0.00482719	0.00488962	0.0145201	0.122524	0.110786	0.117927	0.111869	0.139182	0.117766
PC19	0.0152528	0.0211493	0.0203515	0.00966312	0.00189212	0.0165225	0.0372435	0.0449656	0.00125298	0.0446501	0.0403884	0.00158763	0.00432714	0.00902654	0.00571348	0.0110224	0.00858401	0.0227344	0.0262125	0.0258917	0.0313375	0.0281139	0.0289966	0.0215822	0.00176759	0.00404314	0.00565495	0.00498286	0.0049891	0.00403852	0.0790924	0.0580702	0.0430219	0.0605968	0.0453198	0.0444356
PC20	0.000966405	0.00137676	0.00166682	0.000655005	0	0.00130784	0.00193834	0.00302173	0.000141436	0.00267917	0	0	0.00432714	0.000729272	0.00554353	0.000145131	0.00840665	0.0218626	0.00129618	0	0.00221202	0.00156596	0.00137854	0	0.00156708	0.00404314	0	0.000539723	0.0047488	0.00127997	0.00113001	0.000820535	0.040789	0.0571561	0.0431631	0.0421045
PC21	0.00234842	0.00396282	0.00407643	0.00156476	0.000266473	0.0030642	0.00507317	0.00637257	0.00034932	0.00593455	0.00564423	0.00013625	0.000578197	0.00387428	0.00273081	0.00468101	0.00369929	0.00943765	0.00607361	0.00636452	0.00566464	0.00585608	0.00589795	0.00457045	0.000883061	0.00256388	0.00312217	0.0026136	0.00248513	0.00215714	0.00582705	0.00389752	0.00237593	0.00375675	0.00277926	0.00276225
PC22	9.79837e-05	0.000110495	0.000149823	0.0004863	8.46752e-05	0.000134181	0.00014414	0.000163742	0	0.000157586	0	0	0	0.000182279	0	0	0	0	0.000139871	0.000144663	0	9.43479e-05	0	9.61788e-05	0.000447171	0.000715738	0.000193992	0.000424771	0	0.000630332	0.000328063	0.000112892	0	0.000153039	0	0
PC54	0	0	0	0	0	0	0	0	0	0	0	0	0	0	0.000270973	0	0	0.000189094	0	0	0	0	0	0	0.000778417	0.000716653	0.00053361	0.000668039	0.00140324	0.00185735	0.000328483	0.000157499	5.09264e-05	0.000228986	0	0
PC23	0.000571958	0	0.000439299	0.000108529	0	0.000310724	0.000308421	0.000249598	0.000153176	0.000445878	0.000527775	0	0	0	0	0	0	0	0.000305451	0.000318896	0.000352002	0.000310315	0.000292428	0.000198017	0	0	0	0	0	0	0	0	0	0	0	0
PC24	0	0	0	0	0	0	0	0	0	0	0	0	0.000312892	0.000345413	0.000205375	0.000182554	0.000113463	0.000152286	0	0	0	0	0	0	0.00066421	0.000479677	0.000456858	0.000318394	0.00032757	0.000865992	5.45342e-13	5.44202e-13	3.26617e-13	1.67901e-05	3.82475e-13	0.000500794
PC25	0	0	0	0	0	0	0	0	0	0	0	0	0	0	0	0	0	0	0	0	0	0	0	0	9.52461e-05	6.91474e-05	0.000132977	0.000113107	0.000132414	0.000167452	0.000171329	0.00013682	0.000111585	0.000132728	0.00013954	0.00011538
PC55	0	0	0	0	0	0	0	0	0	0	0	0	0.00021688	0.000139452	9.61154e-05	0.000124841	0.000101922	0	0	0	0	0	0	0	0.000210891	0.000206918	0.000131895	0.000142277	0.000146755	0.000252581	3.57019e-05	3.03894e-05	3.57094e-05	3.51709e-05	0	1.90408e-05
PC56	0	0	0	0	0	0	0	0	0	0	0	0	0	0	0.000155956	0	0	0	0	0	0	0	0	0	0.00021942	0.000151177	0.000245232	0.000189168	7.58549e-05	0.000377984	0.000294091	0.000189875	0.000187413	0.000189723	0.000222117	0.00018878
PC26	0.000104321	0.000138327	0.000178805	0.000107409	7.04586e-05	0.00015929	0.00023095	0.000250331	0	0.000185766	0.000141722	0	0.000409823	0.000198113	0.000305725	0.000154365	0.000270637	0.00024083	0.000307272	0.000327247	0.000304414	0.000331873	0.000350564	0.000290106	0.000308565	0.000358362	0.000294162	0.000139252	0.000190107	0.000947832	0.00828112	0.00571151	0.00542105	0.00694298	0.00547153	0.00542987
PC27	0	0	0	0	0	0	0	0	0	0	0	0	0	8.15407e-10	6.76555e-10	1.46977e-09	8.70842e-10	9.00192e-10	0	0	0	0	0	0	0	8.84503e-11	6.54091e-10	1.91323e-10	1.49097e-10	0	2.17398e-11	2.76263e-11	4.73764e-11	3.55325e-11	3.22381e-11	7.55258e-11
PC48	9.38847e-05	9.60177e-05	0.000105381	8.76042e-05	5.46361e-05	0.000119745	0.000209027	0.000200003	5.84989e-05	0.000219512	0.000105844	0	0	0	0	0	0	0	0.000202923	0.000219067	0.000184476	0.000212179	0.000246777	0.00020176	0	0	0	0	0	0	0	0	0	0	0	0
PC28	0.000315406	0.000294409	0.000392188	0.000257465	0	0.000313692	0.000974588	0.00034906	0	0.000883585	0.000720076	0	0	0.000139534	0.000164041	0	0.000105113	0	3.40754e-05	5.4622e-05	0.000519018	0.000116597	0.000141813	8.06921e-05	0.000143425	0.000259775	0.00015166	0	0.000129428	0.000188627	0.000311718	0.000230662	0.00019856	0.000252403	0.000217448	0.000214269
PC29	0.000179344	0.000177803	0.000282571	0.000185123	9.41814e-05	0.000256313	0.000380204	0.00033903	0	0.000414461	0.000346455	0	0	0	0	0	0	0	9.38244e-05	8.71688e-05	0.000155529	7.39539e-05	0.000104903	0	0	0	0	0	0	0	0	0	0	0	0	0
PC57	0	0	0	0	0	0	0	0	0	0	0	0	0	0.000331728	0.000266029	0	0.000204897	0.000240572	0	0	0	0	0	0	0.000744603	0.000558156	0.000310527	0.000253117	0.000453559	0.00190105	0.000141945	0.000140006	0.000199389	0.000115653	0.000488015	0.000339335
PC30	0.000524166	0.0011736	0.00109747	0.000235128	0.000147101	0.000715543	0.000310655	0.00084171	8.64152e-05	0.000733424	0.000373121	0.000119558	0	0	0	0	0	0.000648539	0.000455255	0.00049356	0.000599733	0.000525981	0.000555455	0.000338032	0.000290375	0.000356503	0.00033509	0	0.000366836	0.000303947	0.0003037	0.000219111	0.000206416	0.000268967	0.000183405	0.000204009
PC31	9.09497e-05	0.000134144	0.000132476	0.00010725	0.00014955	0.000124614	0.000226648	0.000207785	6.27032e-05	0.000210366	0.000169305	4.98915e-05	0	7.22587e-05	0.000183607	0	0	0	0.000171547	0.0001883	0.000200287	0.000232997	0.000240263	0.000165027	0.000314749	0.000171411	0.000108167	8.80077e-05	0.000130968	0.000349435	0.000507568	0.000231888	0.000263686	0.000334023	0.000272051	0.00035379
PC58	0	0	0	0	0	0	0	0	0	0	0	0	0	0	0.000174719	0.000261623	0.000182337	0.000922118	0	0	0	0	0	0	9.93691e-05	8.10766e-05	0.00012676	8.04724e-05	0.000247043	0.000272251	0.00442308	3.17566e-05	0.0022956	0.00353717	0.00221722	0.00239654
PC32	0	0	0	6.63465e-05	0	0	0	0	0	0	0	0	0	0	0	0	0	0	3.83548e-05	4.37876e-05	0	4.37878e-05	3.20282e-05	2.4536e-05	0	0	0	0	0	0	0	0	0	0	0	0
PC33	0	0	0	0	3.92338e-05	3.29505e-05	3.2138e-05	0	0	4.80105e-05	0	0	0	0	0	0	0	0	3.50359e-05	0	0	3.00304e-05	0	0	0	0	0	0	0	0	0	0	0	0	0	0
PC34	0	8.99572e-05	6.83785e-05	4.81453e-05	5.07477e-05	5.77947e-05	6.18977e-05	7.6978e-05	5.39018e-05	9.91841e-05	8.57941e-05	0.000132442	0	0	0	0	0	0	2.51102e-05	3.11488e-05	3.72266e-05	2.51302e-05	3.22436e-05	2.88064e-05	0	0	0	0	0	0	0	0	0	0	0	0
PC35	6.93414e-05	0	0	9.91547e-05	9.74259e-05	8.65392e-05	0.000123519	0.000124442	0.000103854	0.000103171	0.000108482	0.000146893	0	0	0	0	0	0	0	0	3.83675e-05	0	0	0	0	0	0	0	0	0	0	0	0	0	0	0
PC36	0	0	0	0	0	0	0	0	0	0	0	0.000276657	0	0	0	0	0	0	0	0	0	0	0	0	0	0	0	0	0	0	0	0	0	0	0	0
PC37	0	0	0	0	0	0	0	0	0	0	0	0	0	1.57675e-08	1.40637e-08	3.75609e-08	1.92586e-08	1.67471e-08	0	0	0	0	0	0	4.49049e-11	1.50463e-08	5.07833e-08	1.22494e-08	9.51249e-09	2.45783e-09	2.2195e-09	3.37972e-09	4.95225e-09	3.57227e-09	4.11499e-09	6.81188e-09
PC38	4.48345e-05	8.33831e-05	0	8.35238e-05	7.31232e-05	0.000109977	0.000108929	0.000179838	0.000100103	7.42989e-05	0.000118642	9.28269e-05	2.26523e-05	5.98724e-09	4.68874e-09	1.30486e-08	7.11215e-09	7.49602e-09	0.000186262	0.000214663	9.10482e-05	0.000178953	0.000168424	0.000108635	2.53239e-11	2.64139e-09	8.0406e-09	2.27665e-09	1.40324e-09	2.47153e-10	3.01151e-10	4.39464e-10	6.32537e-10	4.96311e-10	4.67242e-10	9.02547e-10
PC39	0	5.54476e-05	6.47853e-05	0	0	0	0	0	0	0	0	0	0	0	0	0	0	0	2.36176e-05	0	4.83405e-05	0	0	0	0	0	0	0	0	0	0	0	0	0	0	0
PC40	8.90243e-05	0.00010145	0	0	9.15741e-05	0	0	0	0	0	0	0	0	0	0	0	0	0	4.88667e-05	0	0	0	0	0	0	0	0	0	0	0	0	0	0	0	0	0
PC41	0.00012174	0	0	0	0	0	0	0	0	0	0	0	0	0	0	0	0	0	0	0	0	0	0	0	0	0	0	0	0	0	0	0	0	0	0	0
PC59	0	0	0	0	0	0	0	0	0	0	0	0	0.00175496	0.00190123	0.00314143	0.00193789	0.00161436	0.0013909	0	0	0	0	0	0	0.00106028	0.00082047	0.0010601	0.00124989	0.000714345	0.00188834	3.5674e-05	5.78335e-05	7.86743e-05	3.72045e-05	8.08553e-05	5.90494e-05
PC42	0	0	0	9.01607e-05	0	0	0	0	0	0	0	0	0	0	0	0	0	0	0	0	0	0	0	0	0.000195483	0.000145216	0.000293462	0.000412859	0.0002209	0.000420783	9.20819e-05	6.47509e-05	0.000127007	8.94763e-05	0.000166614	8.39707e-05
PC60	0	0	0	0	0	0	0	0	0	0	0	0	0	0	8.83463e-05	0	0	5.79968e-05	0	0	0	0	0	0	0.000210893	0.000329141	0.000162628	7.39039e-05	0.00017628	0.000227443	3.58204e-05	4.45245e-05	0.000209241	1.5061e-05	6.74866e-05	9.91447e-05
PC61	0	0	0	0	0	0	0	0	0	0	0	0	0	0	0	0	0	0	0	0	0	0	0	0	0.000136738	0.000153674	0.000178017	0.000231765	0.000105715	0.000166473	4.04081e-05	6.18068e-05	7.81119e-05	1.09034e-05	9.4965e-05	6.60569e-05
PC43	0	0	0	0	4.00441e-05	6.06623e-05	0	0	0	0	0	0	0	0	0	0	0	0	6.33125e-05	0	0	0	0	0	0	0	0	0	0	0	0	0	0	0	0	0
PC44	0	0	0	0	0	0	0	0	0	0	0	0	0	0	0	0	0	0	0	0	0	0	0	0	0.000148411	0.000162418	0	9.1204e-05	0.000108655	0	2.06223e-05	1.45557e-05	6.29502e-05	2.20122e-05	5.81883e-05	5.29155e-05
PC45	0	0	0	0	0	0	0	0	0	0	0	0	0	0	0	0	0	0	0	0	0	0	4.15673e-05	2.37312e-05	0	0	0	0	0	0	0	0	0	0	0	0
PC46	9.39633e-05	8.32346e-05	7.2471e-05	6.68895e-05	6.37158e-05	9.7153e-05	0.000142007	0	0.000185105	0	0.000130148	0	0	0	0	0	0	0	5.40611e-05	5.7247e-05	7.96448e-05	4.83622e-05	4.91462e-05	0	0	0	0	0	0	0	0	0	0	0	0	0
PC47	4.57646e-05	0	8.42518e-05	0.000123739	0	0	0	0	0	0	0	0	0	0	0	0	0	0	0.000103435	0.000115579	4.72614e-05	8.66475e-05	7.56073e-05	6.97397e-05	0	0	0	0	0	0	0	0	0	0	0	0
PC1	0.000189703	0.000247932	0.00034209	0.000218542	0.000213608	0.000243003	0.000227634	0.000140773	0.00022041	0.00027523	0.000190384	0.000225224	7.57867e-05	6.6195e-05	0.000106699	0	0.000158071	4.76326e-05	0.000219699	0.000217246	0.00010869	0.000120537	0.000186899	0.000118576	0.000169038	0.000289032	0.000398068	0.0003881	0.000701794	0.000343265	4.83293e-05	0.000284302	0.000254472	4.04731e-05	0.000362374	0.000244533
PE1	0.00336004	0.0092004	0.00813915	0.00311601	0.00298628	0.00777156	0.00643614	0.0058564	0.00205393	0.00862703	0.0110768	0.0014879	0.000452283	0.00219356	0.00095424	0.00306358	0.0017973	0.00383126	0.0142753	0.0130173	0.0125281	0.013873	0.0159195	0.010559	2.69913e-05	0.00112905	0.00211768	0.00127891	0.00152799	0.000322785	0.00286724	0.00344336	0.00276819	0.00252912	0.00322673	0.00406095
PE15	0.00451175	0.0104605	0.0109214	0.00446099	0.00289036	0.00932148	0.00811949	0.00790032	0.00259561	0.00994157	0.0125717	0.00171326	0	0	0	0	0	0	0.0161284	0.0155219	0.0134678	0.0146272	0.0176923	0.0119256	0	0	0	0	0	0	0	0	0	0	0	0
PE2	0.0011205	0.00391635	0.00281718	0.00238836	0.00115689	0.00257807	0.00383077	0.00482082	0.00169848	0.00554857	0.00568908	0.00145085	0.000551217	0.0035822	0.000867625	0.00192732	0.00268501	0.00815867	0.0143273	0.0139475	0.00932939	0.013809	0.0161026	0.00993831	0.00108854	0.00230024	0.00273313	0.00145966	0.00187743	0.00257216	0.00451672	0.00363314	0.00262565	0.00311692	0.00235176	0.00275905
PE3	0	0	0	0	0	0	0	0	0	0	0	0	0	0	0	2.49413e-05	0	1.18603e-05	0	0	0	0	0	0	0	0	0	0	0	0	9.3785e-05	0.000123486	9.73771e-05	0.000114266	0.000112771	0.00013365
PE4	0	0	0	0	0	0	0	0	0	0	0	0	0	0	0	1.8827e-05	0	1.22236e-05	0	0	0	0	0	0	0	0	0	0	0	0	3.72947e-05	3.55622e-05	4.31382e-05	4.55625e-05	4.09928e-05	4.32248e-05
PE5	0.000972478	0.00215492	0.00187371	0.000993645	0.000867576	0.00192466	0.00406114	0.004965	0.0013157	0.00484863	0.00533465	0.00107269	0	0	0	0	0	0	0.000164489	0.000322157	0.00142541	0.000369079	0.000197179	0.000217921	0.000687363	0.000526153	0.000508043	7.51335e-05	0.000218188	0.000979794	0.00459662	0.00406344	0.00317466	0.00357667	0.00288522	0.00335386
PE6	0	0	0	0	0	0	0	0	0	0	0	0	0.000364387	0.000831556	0.000479117	0.000876201	0.000567287	0.00136601	0	0	0	0	0	0	0.000908814	0.0010675	0.00153786	0.000431803	0.000964366	0.00183623	0.000878383	0.00047469	0.000818906	0.000463221	0.000418618	0.00758703
PE16	0.00474798	0.00843155	0.00625264	0.00361397	0.00113203	0.00693523	0.00886395	0.0131104	0.00227279	0.0113826	0.0103044	0.00182159	0	0	0	0	0	0	0.00500354	0.00432822	0.00534014	0.00417909	0.00547079	0.00480005	0	0	0	0	0	0	0	0	0	0	0	0
PE7	0.00205801	0.00549311	0.0034966	0.00165154	0.00102337	0.00378602	0.00439692	0.00760483	0.00133252	0.00582942	0.00550031	0.00096699	0	0.000160292	2.30849e-05	0.000108365	0.000143871	0.000474726	0.00390291	0.00381353	0.00349457	0.00366293	0.00423357	0.00352231	0	9.2661e-05	0.000136254	8.14591e-05	0.000132287	0	0.000415055	0.000442726	0.000299766	0.000406765	0.000297063	0.000399613
PE17	0.00232541	0.00560996	0.0038884	0.0030698	0.00111373	0.00382554	0.00466988	0.00722575	0.00115469	0.00589292	0.0051455	0.00166099	0	0	0	0	0	0	0.00493534	0.00448248	0.00412921	0.00417472	0.00523286	0.00411791	0	0	0	0	0	0	0	0	0	0	0	0
PE8	0.000516036	0.00167614	0.00035542	0.000499687	0.00061758	0.000724814	0.000115798	0.000113305	0.000327122	0	0.000186025	0.000364865	0	0	0	0	0	0	0	0	0	3.48131e-05	0	0	0	0	0	0	0	0	0	0	0	0	0	0
PE9	0.000401815	0.000553549	0.000581416	0.000345123	0.000128374	0.000549038	0.000840957	0.00106871	9.46612e-05	0.0010685	0.000990681	9.72318e-05	0	0	0	0	0	1.57378e-05	0.000265776	0.00023476	0.000482552	0.000276595	0.000254777	0.000213869	0	0	0	0	0	0	1.12346e-05	1.29757e-05	8.90239e-06	1.12202e-05	8.17089e-06	1.07139e-05
PE10	0	0	0	0	0	0	0	0	0	0	0	0	0	0	0	0	0	0	0	0	0	0	0	0	0	0	0	0	0	0	1.94174e-05	2.48688e-05	2.54069e-05	2.43375e-05	2.34791e-05	2.3972e-05
PE18	0	0	0	0	0	0	0	0	0	0	0	0	0.000123622	0.000231932	0	0	0	0.000118666	0	0	0	0	0	0	0.00056119	0.000244286	0.000343866	0.000151596	0.000229033	0.00115851	5.60413e-05	8.97411e-05	8.18353e-05	8.88953e-05	7.69345e-05	8.92064e-05
PE19	0	0	0	0	0	0	0	0	0	0	0	0	0	0.000191102	0	0.000136242	0.000192808	0.000169563	0	0	0	0	0	0	0.000142079	0.000153776	0	0	0.000156052	0	0	0	0.000185593	0	0	0
PE11	0	0	0	0	0	0	0	0	0	0	0	0	3.48658e-05	3.7486e-05	2.3774e-05	0	2.94115e-05	6.697e-05	0	0	0	0	0	0	0	0	0	0	1.38033e-05	0	2.15595e-06	4.18613e-06	9.39199e-06	2.54035e-06	5.28237e-06	1.06889e-05
PE12	0.000111106	0.000226942	0.000125133	0.00015957	0.00025712	0.000151105	0.000182809	0.000401452	0.000219703	6.79724e-05	0.000199651	0.000252825	0	0	0	0	0	0	0.000273934	0.000151584	0.000105087	0.000236514	0.000186977	0.00012568	0	0	0	0	0	0	0	0	0	0	0	0
PE13	0.000344661	0.000617988	0.000249396	0.000329134	0.000713017	0.000569801	0.000361896	0.000516406	0.000469483	0.000371623	0.000332913	0.000324698	0	0	0	0	0	0	0.000107092	0.00013776	0.000166984	9.76731e-05	7.70011e-05	0.000122012	0	0	0	0	0	0	0	0	0	0	0	0
PE14	0.000147932	0.000164222	0.000129529	0.000183938	0.000254486	0.000172171	0.000248924	0.000311114	0.000234106	0.000215092	0.000313782	0.000302707	0	0	0	0	0	0	0.000166708	0.000113929	0.000118422	0.000145841	0.000109802	9.15949e-05	0	0	0	0	0	0	0	0	0	0	0	0
PG1	0	0	0	0	0	0	0	0	0	0	0	0	1.44721e-06	1.92506e-06	7.99205e-07	4.62377e-06	1.76197e-06	2.40464e-06	0	0	0	0	0	0	0	8.34149e-07	2.85414e-06	2.77871e-06	1.95353e-06	0	1.10125e-05	3.82015e-06	3.0287e-06	3.33339e-06	2.97104e-06	6.08004e-06
PG2	0	0	0	0	0	0	0	0	0	0	0	0	0	4.63438e-07	4.99889e-07	0	0	3.11129e-07	0	0	0	0	0	0	0	0	0	7.19874e-07	5.48095e-07	0	7.86171e-07	2.55939e-07	2.09835e-07	2.30849e-07	1.97931e-07	4.12278e-07
PG3	0	0	0	0	0	0	0	0	0	0	0	0	0	0	0	0	0	0	0	0	0	0	0	0	0	0	0	0	0	0	2.27068e-06	7.97472e-07	6.39503e-07	6.88837e-07	6.11281e-07	1.12547e-06
PG4	0	0	0	0	0	0	0	0	0	0	0	0	0	0	7.2853e-07	0	0	0	0	0	0	0	0	0	0	0	0	0	0	0	5.57865e-06	2.69226e-06	1.56291e-06	2.26155e-06	2.32288e-06	3.79233e-06
PG5	0	0	0	0	0	0	0	0	0	0	0	0	6.58937e-07	0	0	0	0	0	0	0	0	0	0	0	0	8.29758e-07	0	5.29835e-07	9.22676e-07	0	2.42272e-06	1.64379e-06	8.25397e-07	1.20446e-06	1.1342e-06	2.29309e-06
SM1	0	0.000106015	0	0	0.000159115	0.000163565	0	0	0	0	0.000148887	0.000272012	0	0	0	0	0	0	0	0	0	0	0	0	0	0	0	0	0	0	0	0	0	0	0	0
SM2	0	0	0.000129447	0	0	0.000259122	0.000135121	0	0	0	0	0	0	0	0	0	0	0	0.000244642	0.000291473	0.000132339	0.000218717	0.0001712	8.16704e-05	0	0	0	0	0	0	0	0	0	0	0	0
SM3	0.000361863	0.000840396	0.00121436	0.000524237	0.00100632	0.00117467	0.000949721	0.000932348	0.00145755	0.000940368	0.000928688	0.00129019	0	0.000259887	0.0003122	0	0.000102364	6.00253e-05	0.000153809	0.000340017	0.000419602	0.000392678	0.000118006	0.00024003	8.45695e-05	7.26482e-05	5.79663e-05	0.000115096	6.31849e-05	0.000108137	2.84963e-06	3.87881e-06	9.80389e-06	4.93401e-06	1.30173e-05	1.32453e-05
SM4	9.93741e-05	0	0	0	0	0.000122855	0.000103942	0	0	0	0.000144498	0	0	0	0	0	0	0	0	3.94354e-05	0	0	0	3.07506e-05	0	0	0	0	0	0	0	0	0	0	0	0
SM5	0.000320905	0.000520985	0.000276692	0.000337516	0.000260184	0.000327375	0.000343554	0.000366993	0.000381093	0.000375602	0.000324658	0.000465779	0	0	0	0	0	0	0.000124929	0.000112482	0.000210963	9.06367e-05	0.000105737	9.97255e-05	0	0	0	0	0	0	0	0	0	0	0	0
SM6	0.000157392	0	0	0.000278787	0.000492199	0.000175902	0.000822308	0.000308994	0.000419579	0.000175329	0.000357233	0.000503594	0	0	0	0	0	0	0	8.37355e-05	0.000192027	3.21332e-05	8.74759e-05	9.79587e-05	0	0	0	0	0	0	0	0	0	0	0	0
SM7	0.00010003	0	0.000141519	0	0	0.00013247	0	0	0	0.000199236	0	0	0	0	0	0	0	0	0	0	0	0	0	0	0	0	0	0	0	0	0	0	0	0	0	0
SM8	9.22544e-05	0.000143129	0.000165755	0.000147525	0.000152001	0.000152363	0.000236992	0.000164019	0.00023173	0.000146209	0.00013358	0.000293766	0	0	0	0	0	0	0.000156085	0	0.00013637	0.000148318	0	9.69753e-05	0	0	0	0	0	0	0	0	0	0	0	0
SM9	0.000230143	0.000224459	0.000257282	0.000315085	0.000265564	0.000306409	0.000326291	0.000313897	0.000284673	0.000314785	0.000301496	0.000441419	0	0	0	0	0	0	9.57203e-05	9.78076e-05	0.000171952	8.34654e-05	8.71433e-05	7.2954e-05	0	0	0	0	0	0	0	0	0	0	0	0
SM10	8.04995e-05	0.000127564	0.000178303	0.000162552	0.000215001	0.00014197	0.000122136	0.000121515	0.000190526	0.000150682	9.20191e-05	0.00017606	0.00018656	8.38303e-05	0.000225337	0.000145693	0.000262038	0.000180684	5.05853e-05	3.68949e-05	9.22267e-05	4.27129e-05	4.60398e-05	4.23723e-05	8.56928e-05	5.44161e-05	6.73219e-05	6.86571e-05	6.40416e-05	0.000144285	2.07046e-06	5.07464e-06	1.15763e-05	4.07628e-06	1.19936e-05	1.14357e-05
SM11	0	0	0	0.000376884	0	0	0	0	0	0	0	0.000463705	0.00048362	0.00039216	0.000332801	0.000281534	0.000452013	0.000214887	0	0	0	0	0	0	0.000159395	0.00015635	0.000152631	0.000141909	0.000146779	0.000214084	3.40548e-06	6.10685e-06	9.87865e-06	4.00774e-06	1.27889e-05	1.05573e-05
SM12	0.000158884	0.000142977	0.000181691	0.000172957	0.000150675	0.000142848	0	0.000105927	0.000189911	0	0.000166318	0	0	0	0	0	0	0	6.15829e-05	4.53403e-05	7.98712e-05	0	6.911e-05	0	0	0	0	0	0	0	0	0	0	0	0	0
SM20	0	0	0	0	0	0	0	0	0	0	0	0	0.001281	0.000486372	0.000497104	0.00056883	0.000327863	0.000277548	0	0	0	0	0	0	5.26033e-05	7.67449e-05	0.000163274	0.000133808	5.80887e-05	7.26792e-05	4.05493e-06	8.70736e-06	1.93433e-05	7.6845e-06	1.91538e-05	2.47015e-05
SM13	0	0	0	0	0	0	0.000235836	0.000156519	0	0	0	0	0	0	0	0	0	0	9.9136e-05	0	7.9501e-05	5.7205e-05	7.73234e-05	0	0	0	0	0	0	0	0	0	0	0	0	0
SM14	0.00015366	0	0.000246574	0.000285231	0.000233155	0.000166277	0	0.000309116	0	0	0	0	0	0	0	0	0	0	0.000128206	0.000130982	0.000154003	0.000199142	0.000136204	0.000104033	0	0	0	0	0	0	0	0	0	0	0	0
SM15	0	0	0	0	0	0.000196928	0	0	0	0	0	0	0	0	0	0	0	0	0	0	0	0	0	0	0	0	0	0	0	0	0	0	0	0	0	0
SM16	0	0	0	0	0	0	0.000288514	0	0	0	0.000332304	0	0	0	0	0	0	0	0	0	0	6.96033e-05	0	0	0	0	0	0	0	0	0	0	0	0	0	0
SM17	0.00164413	0.00144139	0.00182118	0.00209055	0.000876429	0.00185051	0.00312705	0.00204451	0.00277649	0.00228924	0.0030997	0.00295267	0	0	0	0	0	0	0.000645425	0.000651174	0.00142994	0.000726075	0.000783658	0.000615826	0	0	0	0	0	0	0	0	0	0	0	0
SM18	0.000148384	0.000480657	0.000154174	0.000434897	0.0003156	0.000572388	0.000670666	0.000511946	0.00124354	0.000211983	0.000681908	0.00156148	0	0	0	0	0	0	0.000185094	0.000228599	0.000182686	9.72846e-05	0.000213957	0.000125221	0	0	0	0	0	0	0	0	0	0	0	0
SM21	0	0	0	0	0	0	0	0	0	0	0	0	0.00119488	0.0008257	0.000457349	0.000836141	0.000345518	0.000310077	0	0	0	0	0	0	6.33621e-05	0.000171701	0.000320307	0.000314125	0.000320529	0.00018608	1.17088e-06	3.07687e-06	6.26104e-06	2.99609e-06	9.01384e-06	7.14136e-06
SM19	0	0	0	0.000269748	0.000252039	0.000235337	0	0.000323204	0.000491388	0.000371944	0	0.000521031	0	0	0	0	0	0	0.000166387	0.000120217	0	0.000134577	0.000140443	0.000109556	0	0	0	0	0	0	0	0	0	0	0	0
TAG93	0.000176987	0.000250427	0	0	0.000232699	0	0	0	0	0	0.000221497	0	0	0	0	0	0	0	0	0	0	8.06885e-05	0	7.09898e-05	0	0	0	0	0	0	0	0	0	0	0	0
TAG94	0	0	9.41431e-05	0	0	0	6.49392e-05	0	0	0	0.000103193	0	0	0	0	0	0	0	0	0	0	0	5.30268e-05	0	0	0	0	0	0	0	0	0	0	0	0	0
TAG1	0	0	0	0	0	0	0	0	0	0	0	0	4.64547e-05	0	0	2.29079e-05	0	2.29844e-05	0	0	0	0	0	0	0	0.000127966	0	2.59161e-05	7.08182e-05	0	3.98789e-06	6.59861e-06	7.95597e-06	3.69931e-06	6.03928e-06	6.69043e-06
TAG95	0.00176002	0.00249999	0.00258517	0.00154303	0.00187962	0.00204331	0.000190753	0.000375853	0.000298967	0.000264595	0.000285806	0.00044802	0	0	0	0	0	0	0.000186091	0.000221923	0.000154237	0.000207999	0.000253617	0.000108104	0	0	0	0	0	0	0	0	0	0	0	0
TAG96	0.00135138	0.00147292	0.00155302	0.00144699	0.00102275	0.00128555	0.000234614	0.000544308	0.0005276	0.000252326	0.000303431	0.000546318	0	0	0	0	0	0	0.0002776	0.000354586	0.000278224	0.000283828	0.000314918	0.000185106	0	0	0	0	0	0	0	0	0	0	0	0
TAG2	0.000158298	0.000989876	0.000932383	0.000744106	0.000622396	0.000488915	0.000345008	0	0.000447162	0.000167418	0.000435424	0.000536205	0.000107245	7.51942e-05	9.03054e-05	6.35199e-05	9.14638e-05	5.19265e-05	0.00039099	0.00040881	0.000441294	0.000393399	0.00034594	0.000266281	0.000184407	8.2425e-05	7.97815e-05	8.26359e-05	0.000199071	0.000166441	7.89746e-06	9.84162e-06	1.04528e-05	7.30559e-06	7.75055e-06	1.01048e-05
TAG97	0.000170932	0	0.000240718	0.000141091	0.000136128	0	0.000102051	0.00023497	0.000145957	0.000169808	0.000138997	0.00010547	0	0	0	0	0	0	0.000112521	0.00012569	9.51924e-05	0	0.000118211	5.18957e-05	0	0	0	0	0	0	0	0	0	0	0	0
TAG3	0	0	0	0	0	0	0	0	0	0	0	0	3.3733e-05	3.01145e-05	3.31447e-05	2.49201e-05	2.60645e-05	1.86802e-05	0	0	0	0	0	0	6.01003e-05	1.7466e-05	3.04876e-05	3.14646e-05	5.476e-05	2.47694e-05	2.54111e-06	3.48104e-06	3.72356e-06	2.58341e-06	2.68126e-06	3.51374e-06
TAG4	0	0	0	0	0	0	0	0	0	0	0	0	3.79688e-05	2.77168e-05	3.31447e-05	2.49201e-05	2.80667e-05	1.91936e-05	0	0	0	0	0	0	6.01003e-05	6.12062e-05	5.26765e-05	5.19141e-05	6.88178e-05	2.47694e-05	2.46451e-06	3.61459e-06	3.57147e-06	2.59105e-06	3.0643e-06	2.97273e-06
TAG98	0.000158526	0	0	0.000230723	0.000189638	0	0.000166151	0	0	0.000274975	0.000191663	0	0	0	0	0	0	0	0.000287731	0.000310294	0.000311256	0.000288671	0.000318025	0.000197134	0	0	0	0	0	0	0	0	0	0	0	0
TAG5	0	0	0	0	0	0	0	0	0	0	0	0	0.000602418	0.00035362	0.000352037	0.000359908	0.000341053	0.000244896	0	0	0	0	0	0	2.32749e-05	0.000188755	0.000207677	0.000246324	0.000257835	7.74819e-05	5.88308e-06	1.01166e-05	1.22867e-05	8.62346e-06	1.11739e-05	1.08676e-05
TAG6	0.0216459	0.0185048	0.0214922	0.0180586	0.00909544	0.0162653	0.00125501	0.00246952	0.00151925	0.0017827	0.00157121	0.00147589	0.000375618	0.000273238	0.000324588	0.000255783	0.000319649	0.000182465	0.00649767	0.00667477	0.00582905	0.00583174	0.00623926	0.00411512	0.000517576	0.000327826	0.000281791	0.000314485	0.000602046	0.000566624	0.000226135	0.00011913	0.000109661	8.28137e-05	9.45295e-05	0.00010464
TAG7	0	0	0	0	0	0	0	0	0	0	0	0	0.000276276	0.000174362	0.000203341	0.000189224	0.0002285	0.000161446	0	0	0	0	0	0	0.000428616	0.000261697	0.000255465	0.000278123	0.000456078	0.000409897	0.000105154	9.52784e-05	8.27304e-05	6.56881e-05	7.34398e-05	9.05673e-05
TAG99	0.0023883	0.00200624	0.00248279	0.00258487	0.00130687	0.000806539	0.000418892	0.00136289	0.000701316	0.000720895	0.000658409	0.000403603	0	0	0	0	0	0	0.001707	0.00241791	0.00167225	0.00218549	0.00207544	0.000180663	0	0	0	0	0	0	0	0	0	0	0	0
TAG100	0.00457456	0.00440452	0.00458799	0.00377471	0.00243594	0.00382771	0.00101214	0.00187924	0.00110983	0.00160081	0.00112841	0.00101511	0	0	0	0	0	0	0.00290229	0.0040858	0.00268191	0.00381517	0.0040909	0.00314568	0	0	0	0	0	0	0	0	0	0	0	0
TAG8	0.000898021	0.000814885	0.00085806	0.000682541	0.000598344	0.000441997	0.000485994	0.00105477	0.000501909	0.000669004	0.000454715	0.000440705	9.87041e-05	8.23032e-05	8.7891e-05	8.00821e-05	8.55837e-05	7.13677e-05	0.00121376	0.000661426	0.000700086	0.000605134	0.00075715	0.000522348	0.000169891	0.000152635	0.000123906	0.000149495	0.000214387	0.00012042	3.3242e-05	4.01064e-05	3.49914e-05	2.82872e-05	3.31696e-05	3.49911e-05
TAG113	0.000908154	0.000841755	0.000362735	0.000771822	0.000589596	0.000816159	0.000239152	0.000567976	0.000486559	0.000622104	0.000515963	0.000363048	0	0	0	0	0	0	0.00128786	0.00139536	0.00130241	0.00126311	0.0013099	0.000916646	0	0	0	0	0	0	0	0	0	0	0	0
TAG101	0.000401407	0.000518911	0.000566053	0.000252812	0.000514288	0.000476644	0.00032997	0.000481029	0.000485722	0.00042106	0.000362122	0	0	0	0	0	0	0	0.000381595	0.000449345	0.000407995	0.000365681	0.000417564	0.000252275	0	0	0	0	0	0	0	0	0	0	0	0
TAG9	0	0	0	0	0	0	0	0	0	0	0	0	5.28044e-05	4.0695e-05	4.47093e-05	2.76747e-05	3.62364e-05	4.0741e-05	0	0	0	0	0	0	1.36287e-05	4.96487e-05	6.44276e-05	6.24738e-05	6.85441e-05	1.36188e-05	4.94841e-06	6.59179e-06	5.23554e-06	4.69462e-06	5.15497e-06	5.26706e-06
TAG10	0	0	0	0	0	0	0	0	0	0	0	0	5.28044e-05	4.0695e-05	3.20609e-05	2.76747e-05	3.62364e-05	2.97156e-05	0	0	0	0	0	0	5.55368e-05	5.76641e-05	6.44276e-05	6.72262e-05	7.2374e-05	3.95854e-05	4.94841e-06	6.59179e-06	5.23554e-06	4.69462e-06	5.15497e-06	5.26706e-06
TAG11	0	0	0	0	0	0	0	0	0	0	0	0	0.000241256	0.000104818	0.00015425	9.41792e-05	0.000123223	9.52439e-05	0	0	0	0	0	0	3.34192e-05	2.62365e-05	2.91286e-05	2.90348e-05	2.53372e-05	2.66255e-05	2.15259e-06	3.24642e-06	7.06001e-06	3.04499e-06	5.10606e-06	5.79104e-06
TAG12	0	0	0	0	0	0	0	0	0	0	0	0	0.000429488	0.000292502	0.000335078	0.000312479	0.000339757	0.000249958	0	0	0	0	0	0	2.51988e-05	8.18398e-05	9.10993e-05	0.000124662	0.000120033	5.18516e-05	0	4.73115e-06	1.22477e-05	5.70991e-06	1.21388e-05	1.34299e-05
TAG13	0.0043635	0.00382104	0.00386245	0.0037595	0.00258526	0.00319585	0.000569859	0.00105375	0.000863427	0.000779297	0.00053652	0.000709986	0.00020468	0.000144918	0.000161005	0.000113005	0.000154874	9.69163e-05	0.00126552	0.00126303	0.00110688	0.00116013	0.00127572	0.000818797	0.000333674	0.000166249	0.000159221	0.000171475	0.000328004	0.000314772	6.0867e-05	3.2727e-05	3.00457e-05	2.44743e-05	2.58014e-05	2.7297e-05
TAG14	0	0	0	0	0	0	0	0	0	0	0	0	0.00456029	0.00265237	0.00266132	0.00261043	0.00258225	0.00185368	0	0	0	0	0	0	0.000255786	0.00194026	0.001985	0.00220583	0.00251958	0.000843425	5.66959e-05	9.35326e-05	0.000150902	8.0351e-05	0.000113686	0.000124498
TAG15	0.00116066	0.00125221	0.00128734	0.0011553	0.000950399	0.000906737	0.000522203	0.00088197	0.00073421	0.000594094	0.000425401	0.000531795	0.000181844	0.000133866	0.000159147	0.000111984	0.000151645	6.70745e-05	0.00103474	0.0010928	0.000915683	0.000991386	0.000971198	0.000640697	0.000311135	0.000167352	0.000150555	0.000153993	0.000271675	0.000303784	4.40715e-05	4.10935e-05	3.60355e-05	2.9111e-05	3.23104e-05	3.74994e-05
TAG16	0.000380664	0.000425995	0.000518413	0.000477839	0.000360075	0.000441215	0.000340928	0.000637435	0.000486389	0.000408879	0.000284945	0.000350049	5.55324e-05	4.59108e-05	3.98849e-05	4.06608e-05	4.60607e-05	3.6597e-05	0.000453404	0.000524468	0.000402627	0.000416696	0.000422341	0.000293521	7.78524e-05	6.20761e-05	4.47448e-05	6.18594e-05	9.721e-05	4.29731e-05	1.07339e-05	1.23247e-05	1.13173e-05	9.29703e-06	1.03125e-05	1.11254e-05
TAG17	0.00808961	0.0103605	0.0088234	0.00673175	0.0108769	0.00885113	0.000521159	0.000937351	0.0008321	0.000737075	0.00061897	0.000642502	0.000194803	0.000159383	0.000166477	0.000111989	0.000145683	9.86656e-05	0.000197506	0.000538783	0.000462484	0.000815497	0.000660558	0.000307892	0.000498818	0.000228868	0.000196326	0.000188327	0.000223327	0.000465116	1.50752e-05	1.15273e-05	1.41008e-05	1.04027e-05	1.10811e-05	1.07284e-05
TAG18	0	0	0	0	0	0	0	0	0	0	0	0	0.000895758	0.000657266	0.000572994	0.000378773	0.000636316	0.000266497	0	0	0	0	0	0	0.00218229	0.00174435	0.00182479	0.00188794	0.00222951	0.00161733	0.00103551	0.000465279	0.000490544	0.00034925	0.000438511	0.000403782
TAG19	0	0	0	0	0	0	0	0	0	0	0	0	0.000858495	0.000481092	0.000543245	0.000578785	0.00060667	0.000440954	0	0	0	0	0	0	0.00176036	0.0018404	0.00171548	0.00171219	0.00204709	0.0012315	0.00193505	0.00152298	0.00134123	0.00108695	0.00118482	0.00133225
TAG102	0.0539322	0.0404899	0.0415256	0.0396059	0.0259417	0.0348377	0.00860875	0.0170892	0.00612579	0.0128875	0.00978735	0.00484081	0	0	0	0	0	0	0.0471323	0.0495568	0.04083	0.0438214	0.046725	0.0303652	0	0	0	0	0	0	0	0	0	0	0	0
TAG103	0.00655565	0.0018795	0.00178607	0.00267084	0.00146927	0.00196061	0.000656595	0.00165384	0.000449912	0.00142014	0.000813128	0.000678582	0	0	0	0	0	0	0.000826573	0.000809931	0.00248025	0.000631317	0.00214722	0.00107903	0	0	0	0	0	0	0	0	0	0	0	0
TAG104	0.00981351	0.00911504	0.00857536	0.00808144	0.0057995	0.00764439	0.00460147	0.0100539	0.00423276	0.00688431	0.00419062	0.00330196	0	0	0	0	0	0	0.0115353	0.0128267	0.0112615	0.0123064	0.0126245	0.00884778	0	0	0	0	0	0	0	0	0	0	0	0
TAG20	0	0	0	0	0	0	0	0	0	0	0	0	0.000479051	0.000333128	0.000315267	0.000389034	0.000382322	0.000318582	0	0	0	0	0	0	0.000736412	0.000793822	0.000768255	0.000914266	0.000951479	0.000463502	0.000684329	0.000709167	0.000586624	0.000525771	0.000527049	0.000597244
TAG21	0	0	0	0	0	0	0	0	0	0	0	0	0.000437397	0.00032495	0.000305338	0.00038081	0.000379315	0.000318399	0	0	0	0	0	0	0.00070648	0.000770164	0.000793632	0.000890946	0.000934356	0.000456531	0.000622329	0.000701679	0.000579191	0.000519974	0.000520412	0.000590014
TAG22	0	0	0	0	0	0	0	0	0	0	0	0	0.00015824	9.90231e-05	0.000107585	0.000113729	0.000112174	0.000108357	0	0	0	0	0	0	0.000308002	0.000319705	0.00030857	0.000329942	0.000350377	0.000137961	8.72958e-05	0.000103215	8.62717e-05	7.45426e-05	8.32295e-05	8.16767e-05
TAG105	0.00179907	0.00151747	0.00158714	0.0013367	0.00103459	0.00131949	0.00105961	0.00282616	0.00116015	0.00188526	0.00120723	0.000917448	0	0	0	0	0	0	0.00147876	0.00188379	0.00210246	0.00230899	0.00218577	0.00151625	0	0	0	0	0	0	0	0	0	0	0	0
TAG106	0.00265459	0.00227392	0.00233182	0.00228198	0.00166457	0.00206491	0.00179974	0.00429193	0.00174158	0.00258921	0.00185134	0.00170219	0	0	0	0	0	0	0.00311244	0.00338066	0.00311348	0.00323718	0.00322144	0.00216366	0	0	0	0	0	0	0	0	0	0	0	0
TAG23	0.000594792	0.000909824	0.000854363	0.000753354	0.000852764	0.000405985	0.000771083	0.000647691	0.00116366	0.00115511	0.000924526	0.000986676	0.000176101	7.91789e-05	8.61986e-05	7.69304e-05	8.84714e-05	7.39692e-05	0.000842493	0.000890251	0.000886603	0.000847378	0.000835308	0.000557705	0.000103082	0.000125031	0.000111066	0.000131931	0.000283747	4.48123e-05	1.14024e-05	1.53995e-05	2.22536e-05	1.24257e-05	3.52597e-06	1.67064e-05
TAG24	0	0	0	0	0	0	0	0	0	0	0	0	0.000891232	0.000340653	0.000545553	0.000579276	0.000342323	0.000408873	0	0	0	0	0	0	4.41033e-05	0.000240152	0.000309509	0.000357551	0.000330161	0.000143834	5.27233e-06	1.3623e-05	1.56455e-05	7.55846e-06	9.57518e-06	1.14282e-05
TAG25	0.00696129	0.00464114	0.00492404	0.00547331	0.00305007	0.00419919	0.000606909	0.000918995	0.000587303	0.000869598	0.000802832	0.00042402	6.9295e-05	5.90689e-05	5.95289e-05	4.38716e-05	5.8246e-05	3.42866e-05	0.0017445	0.0017388	0.00184996	0.00163219	0.00211955	0.00144674	0.000170743	9.99139e-05	9.81715e-05	0.000110113	0.000153942	0.000145352	0.000108019	6.13045e-05	5.1197e-05	4.57237e-05	4.40217e-05	4.79582e-05
TAG26	0.00715922	0.00560477	0.00530439	0.00581104	0.00383	0.00477639	0.0015682	0.00330251	0.00135566	0.00235299	0.00168891	0.00109296	0.000202871	0.00013348	0.000153325	0.000122674	0.000127677	9.34168e-05	0.00496155	0.0052543	0.00498752	0.00489708	0.00517069	0.00355467	0.000375149	0.000329729	0.000313954	0.000366676	0.000440532	0.000275607	0.000629997	0.000469289	0.000381881	0.000350233	0.000341273	0.000397034
TAG27	0	0	0	0	0	0	0	0	0	0	0	0	0.00838309	0.0064051	0.00603231	0.00482033	0.00632929	0.00465032	0	0	0	0	0	0	0.000862013	0.0030879	0.00321477	0.00390552	0.00418306	0.00148021	0.000245795	0.000427382	0.000632067	0.000358075	0.000530673	0.000537509
TAG28	0.00204074	0.00182346	0.00166988	0.00179029	0.00138201	0.00163153	0.000887332	0.00181925	0.00106024	0.00136026	0.000946953	0.00071727	0.000133589	7.93948e-05	9.01739e-05	9.09148e-05	0.000103748	6.86823e-05	0.00270758	0.00296359	0.0024754	0.00265274	0.00266061	0.00166794	0.000210555	0.000198959	0.000222819	0.000268017	0.000266363	0.000158455	0.000204499	0.000197395	0.00016802	0.000146447	0.000153143	0.000178056
TAG29	0.000503181	0.000580675	0.000595382	0.000466679	0.000695218	0.000750692	0.000308198	0.000801897	0.000516838	0.000540461	0	0.000543566	7.89619e-05	4.88378e-05	5.37781e-05	4.93638e-05	6.00086e-05	4.45926e-05	0.000821136	0.000908609	0.00067871	0.000800458	0.000764578	0.000479272	0.000110107	0.00010903	8.44061e-05	9.03065e-05	0.000104701	6.17395e-05	1.74839e-05	1.92196e-05	1.80731e-05	1.43837e-05	1.4607e-05	1.77407e-05
TAG30	0	0	0	0	0	0	0	0	0	0	0	0	6.56992e-05	3.69569e-05	4.18683e-05	3.33621e-05	3.80131e-05	2.72734e-05	0	0	0	0	0	0	3.32748e-05	3.51395e-05	2.64494e-05	3.73772e-05	2.60239e-05	2.32636e-05	2.29766e-06	2.90565e-06	2.95116e-06	2.4845e-06	3.19805e-06	2.84048e-06
TAG31	0	0	0	0	0	0	0	0	0	0	0	0	0.000241793	0.000179007	0.000225333	0.000135497	0.000181581	0.000118245	0	0	0	0	0	0	0.00123978	0.000351818	0.000397684	0.000262897	0.000289129	0.000671852	2.30805e-05	1.69684e-05	1.50288e-05	1.72307e-05	1.272e-05	1.47883e-05
TAG32	0.157583	0.0920792	0.0913611	0.11709	0.0530656	0.0808888	0.00870395	0.0139341	0.00672514	0.0119209	0.0100608	0.00457479	0.000277959	0.0002123	0.000211415	0.000129843	0.000186187	8.54038e-05	0.010961	0.0103624	0.0163544	0.010324	0.013504	0.0110405	0.000752173	0.000505071	0.000557667	0.000550234	0.000628206	0.000600815	0.00161688	0.000950242	0.00101538	0.000760955	0.000866115	0.000857088
TAG33	0	0	0	0	0	0	0	0	0	0	0	0	5.96397e-05	9.66943e-06	3.76955e-05	1.55185e-05	2.39679e-05	2.47188e-05	0	0	0	0	0	0	2.72961e-05	8.31999e-05	4.38659e-05	5.49007e-05	6.53762e-05	4.0511e-05	6.08068e-05	8.92474e-05	8.85125e-05	6.97675e-05	7.2786e-05	9.31708e-05
TAG34	0	0	0	0	0	0	0	0	0	0	0	0	0.0036801	0.00269972	0.00224295	0.00140167	0.00216311	0.000928049	0	0	0	0	0	0	0.0114777	0.00852685	0.00908481	0.00977686	0.0105062	0.00670732	0.00583501	0.00562293	0.00588053	0.00428247	0.00526033	0.00520741
TAG35	0	0	0	0	0	0	0	0	0	0	0	0	2.35958e-05	1.1299e-05	2.87967e-05	1.71866e-05	8.29428e-06	7.76597e-06	0	0	0	0	0	0	3.29717e-05	4.74434e-05	3.37545e-05	2.76256e-05	3.28841e-05	9.13756e-05	1.89303e-05	1.29316e-05	1.31088e-05	1.03576e-05	1.0877e-05	1.15245e-05
TAG36	0	0	0	0	0	0	0	0	0	0	0	0	1.47474e-05	1.16721e-05	1.2654e-05	1.71866e-05	1.21784e-05	1.06188e-05	0	0	0	0	0	0	3.49256e-05	2.81983e-05	3.03529e-05	2.97015e-05	3.28841e-05	5.56454e-05	1.89717e-05	1.49209e-05	1.31886e-05	1.14962e-05	1.20936e-05	1.211e-05
TAG37	0.0922994	0.0632969	0.058494	0.0679397	0.0451487	0.0554108	0.0295505	0.0615329	0.0258046	0.0454101	0.0306905	0.0202502	0.00192347	0.00116824	0.00116444	0.00137429	0.00131723	0.00110575	0.1203	0.132044	0.115586	0.118024	0.116746	0.0776991	0.00736297	0.00827969	0.0081226	0.00948202	0.0096451	0.00335952	0.00624953	0.00716024	0.0068084	0.00525683	0.00614898	0.00646846
TAG38	0.0226184	0.018411	0.0178247	0.0194159	0.0113402	0.015754	0.00932552	0.0217656	0.00922706	0.0144271	0.00902843	0.00701457	0.000772467	0.000703138	0.000668573	0.000769518	0.000780472	0.00070591	0.0280914	0.0298326	0.0241413	0.0293229	0.0296174	0.0201619	0.00468517	0.00548019	0.00441827	0.00434441	0.00536785	0.00272782	0.00182481	0.00188445	0.00152901	0.00135814	0.00134388	0.00157986
TAG39	0.00418449	0.00373233	0.0038247	0.00402176	0.00229139	0.00292336	0.00204144	0.00483292	0.00159983	0.00296439	0.00212167	0.00158595	0.000229566	0.000162682	0.000154947	0.000173053	0.000177051	0.000166501	0.00466824	0.00495792	0.00414018	0.00478561	0.00454595	0.00273558	0.00102851	0.000769869	0.000863708	0.000702003	0.000843433	0.000507557	0.000101486	0.000115256	9.80314e-05	8.10711e-05	8.99056e-05	0.000101484
TAG40	0.000201829	0	0	0	0	0	0	0	0	0	0	0	0.00138723	0.00102072	0.000953905	0.00078302	0.00099643	0.000769306	0	0	0	0	0	0	0.00021182	0.000562401	0.000592351	0.000646772	0.000694341	0.000305787	4.08705e-05	7.28174e-05	0.000105452	6.05449e-05	8.89012e-05	8.99261e-05
TAG41	0	0	0	0	0	0	0	0	0	0	0	0	0.00138723	0.00102072	0.000953905	0.00078302	0.00099643	0.000769306	0	0	0	0	0	0	0.00021182	0.000562401	0.000592351	0.000646772	0.000694341	0.000305787	4.23907e-05	7.28174e-05	0.000105452	6.05449e-05	8.89012e-05	8.99261e-05
TAG42	0.00270946	0.00197481	0.00191199	0.00243167	0.00154097	0.00157286	0.000468567	0.000954146	0.000747271	0.00066145	0.000600021	0.000448404	5.22327e-05	0	2.77682e-05	1.71457e-05	2.69135e-05	1.36262e-05	0.000238611	0.000398009	0.000443364	0.000394275	0.000414583	0.000323676	7.28967e-05	2.59119e-05	3.70501e-05	4.67395e-05	7.45838e-05	5.52919e-05	7.52691e-05	5.41202e-05	4.71805e-05	4.37232e-05	3.92602e-05	4.39621e-05
TAG43	0.00647244	0.00452044	0.00412731	0.0049273	0.00339058	0.00398669	0.00206642	0.00417761	0.00189827	0.00286271	0.00220865	0.00145472	3.94878e-05	9.8584e-06	4.20671e-05	1.8225e-05	4.36697e-05	2.09399e-05	0.00368237	0.00364025	0.00400719	0.00362066	0.00412394	0.00313581	0.000197212	0.000226547	0.000139881	0.000221637	0.000212157	6.44909e-05	0.001112	0.00103456	0.000861057	0.000771102	0.000783147	0.000869069
TAG44	0.0041446	0.00360645	0.00305236	0.00321849	0.00285214	0.00291954	0.00302532	0.00662972	0.00288602	0.00442773	0.00294956	0.00237357	0.000166559	0.000107706	0.000112779	0.000122851	0.000109948	9.36903e-05	0.00523229	0.00552705	0.00499285	0.00555274	0.00546677	0.00400497	0.000904781	0.00100964	0.00104111	0.00125032	0.00128738	0.000423667	0.00268716	0.00288428	0.00229546	0.00212873	0.00212103	0.00234853
TAG45	0.00163384	0.00164082	0.00150774	0.00147635	0.00157774	0.00134937	0.0012696	0.00263663	0.0014647	0.00197406	0.00150012	0.00122613	9.69725e-06	2.18363e-05	0	1.32194e-05	8.92281e-06	1.13515e-05	0.00291201	0.00326916	0.0027521	0.00297035	0.00289057	0.00198036	8.77115e-05	9.45511e-05	8.17277e-05	9.68715e-05	9.52656e-05	1.73815e-05	6.05527e-05	6.6123e-05	5.46878e-05	4.76235e-05	5.04553e-05	5.19583e-05
TAG46	0.000415437	0.000534654	0.000597579	0.000698098	0.0005614	0.000470405	0.000564148	0.000538496	0	0.00048804	0.000403939	0.000356086	5.61594e-05	3.82997e-05	3.53899e-05	4.96011e-05	2.84622e-05	4.30292e-05	0.000772091	0.000721782	0.000698644	0.000788143	0.000701442	0.000470507	0.000165402	0.000161639	0.000162482	0.00016337	0.000165029	8.11882e-05	3.22392e-05	3.79579e-05	3.2758e-05	2.59679e-05	2.92196e-05	3.17689e-05
TAG47	0.0187931	0.0155503	0.0129361	0.0158711	0.0113819	0.0123393	0.00270612	0.00529042	0.00343223	0.00377705	0.00371957	0.00244786	2.84721e-05	1.68796e-05	1.16891e-05	1.12461e-05	1.7169e-05	1.10559e-05	0.000994426	0.00103887	0.0027575	0.000977531	0.00103174	0.000643196	5.29575e-05	3.10036e-05	2.50507e-05	2.13202e-05	4.48154e-05	5.51674e-05	8.73043e-05	6.9218e-05	6.51169e-05	5.68894e-05	5.65561e-05	6.023e-05
TAG48	0.0742437	0.0434244	0.0395704	0.0519435	0.0352741	0.038367	0.0218385	0.0432055	0.0209838	0.0323191	0.0234818	0.0169617	0.000727818	0.000480692	0.000421015	0.000265004	0.000314608	0.000152697	0.0172431	0.0157006	0.0267061	0.0170934	0.0202566	0.0183487	0.00281098	0.00178169	0.00193594	0.00192777	0.0021128	0.00186559	0.010306	0.0127998	0.0131445	0.00966806	0.0120387	0.0118156
TAG49	0	0	0	0	0	0	0	0	0	0	0	0	0.00969223	0.00687748	0.00569019	0.00398435	0.00518777	0.00264635	0	0	0	0	0	0	0.0567886	0.050996	0.0538165	0.0614864	0.0632747	0.0244667	0.0229677	0.0334128	0.0411933	0.0247549	0.0348234	0.0334023
TAG50	0	0	0	0	0	0	0	0	0	0	0	0	0.000106301	3.4869e-05	2.82069e-05	4.41949e-05	2.9305e-05	2.35465e-05	0	0	0	0	0	0	8.22843e-05	7.00882e-05	8.31685e-05	6.48221e-05	6.34553e-05	0.000136187	9.1749e-05	0.000109378	9.03522e-05	7.94321e-05	8.29238e-05	8.82332e-05
TAG51	0.0466196	0.0344797	0.0294378	0.0311353	0.0275959	0.0295971	0.0390189	0.0845222	0.0392054	0.0605231	0.0366278	0.0321115	0.00226717	0.00129718	0.00121986	0.00155648	0.0014249	0.00125669	0.101452	0.106631	0.0931572	0.103732	0.102175	0.0748997	0.0224792	0.0211669	0.0218708	0.0258488	0.0255602	0.00685623	0.0112016	0.0150793	0.0154691	0.0112124	0.0141796	0.0138423
TAG52	0.0133732	0.0116657	0.0099878	0.0107427	0.008441	0.00977517	0.010472	0.0228967	0.0107137	0.0157712	0.0105342	0.00806306	0.000884343	0.000590345	0.00062852	0.000710052	0.000707584	0.000602332	0.0303899	0.0321809	0.0241375	0.0324693	0.0290211	0.0233168	0.0101167	0.00856784	0.0083655	0.00938854	0.00971064	0.00323376	0.00313651	0.00350985	0.00272095	0.00254453	0.00251851	0.00274234
TAG53	0.00383812	0.00038705	0.000388042	0.00160652	0.00203139	0.00156907	0.000789189	0.000422804	0.00184977	0.000920361	0.000496833	0.00186344	9.54615e-05	6.63592e-05	9.6061e-05	6.3004e-05	5.70981e-05	6.86922e-05	0.000329382	0.00125901	0.00112707	0.000473339	0.00128937	0.00157514	0.000150668	8.59024e-05	7.32627e-05	0.000112676	0.000160182	0.000164602	2.67561e-05	3.42843e-05	3.38253e-05	3.92515e-05	3.63019e-05	3.92806e-05
TAG54	0.0034515	0.0028793	0.00278464	0.00323026	0.0023105	0.00232942	0.00249216	0.00476404	0.0027332	0.0033979	0.00250146	0.00204986	0.000283785	0.000207478	0.000187163	0.000181585	0.000199945	0.000186228	0.00571125	0.00634605	0.00537947	0.00604352	0.00569895	0.00363887	0.00397604	0.00398038	0.00274007	0.00233009	0.00336267	0.00189617	0.000207602	0.000246063	0.000200656	0.000170203	0.000183842	0.000202305
TAG107	0.00230058	0.00184938	0.00174543	0.00230545	0.00156978	0.00170776	0.000730429	0.00180245	0.0008687	0.00128497	0.000874363	0.000690817	0	0	0	0	0	0	0.00217857	0.00112727	0.000691114	0.000869271	0.00223508	0.000642066	0	0	0	0	0	0	0	0	0	0	0	0
TAG55	0	0	0	0	0	0	0	0	0	0	0	0	4.11543e-05	4.37427e-05	7.37036e-05	8.73224e-05	4.03698e-05	9.11838e-05	0	0	0	0	0	0	0.000282432	0.000306295	0.000313564	0.000376891	0.000357407	7.63264e-05	1.54426e-05	1.82778e-05	1.16794e-05	1.19509e-05	1.23279e-05	1.44235e-05
TAG56	0	0	0	0	0	0	0	0	0	0	0	0	0	2.67704e-05	3.69446e-05	0	2.61052e-05	0	0	0	0	0	0	0	0.000741665	0.000547652	0.000558242	0.000306213	0.000504191	0.000221255	0	0	0	0	0	0
TAG57	0	0	0	0	0	0	0	0	0	0	0	0	0	0	0	0	0	0	0	0	0	0	0	0	1.77459e-05	5.14437e-05	5.26492e-05	2.81276e-05	3.63712e-05	0	0	0	0	0	0	0
TAG58	0	0	0	0	0	0	0	0	0	0	0	0	4.71226e-05	4.79776e-05	8.2766e-05	2.82683e-05	5.85043e-05	2.62673e-05	0	0	0	0	0	0	0.000220757	0.000100137	9.459e-05	0.000113632	0.000252325	0.00025789	5.06865e-05	4.21328e-05	3.81929e-05	3.29358e-05	3.33972e-05	3.36992e-05
TAG59	0	0	0	0	0	0	0	0	0	0	0	0	3.06475e-05	2.58341e-05	1.51994e-05	2.10494e-05	2.19463e-05	1.44998e-05	0	0	0	0	0	0	0.000124919	6.22423e-05	6.17691e-05	5.55666e-05	6.11869e-05	7.23112e-05	0.000257303	0.000270042	0.000209607	0.000198325	0.000193472	0.000211047
TAG60	0	0	0	0	0	0	0	0	0	0	0	0	2.36295e-05	2.23707e-05	2.52525e-05	1.11877e-05	1.56272e-05	1.35369e-05	0	0	0	0	0	0	0.000333234	0.000229382	0.000231161	0.000252001	0.000251909	9.95276e-05	0.000684144	0.000786565	0.000590979	0.000581535	0.000550676	0.000610309
TAG61	0	0	0	0	0	0	0	0	0	0	0	0	2.74835e-05	1.653e-05	1.58076e-05	1.54629e-05	1.93509e-05	1.68815e-05	0	0	0	0	0	0	0.000188352	0.000122417	0.000128631	0.00014352	0.000129328	4.6283e-05	0.000154019	0.000168685	0.000133008	0.00012492	0.000123039	0.000132717
TAG62	0	0	0	0	0	0	0	0	0	0	0	0	0.000137598	0.000138057	0.000143634	9.70237e-05	0.000101607	6.70805e-05	0	0	0	0	0	0	0.000396904	0.000237739	0.000205629	0.00022205	0.000362624	0.000375041	0.000190347	0.000115249	9.04375e-05	9.08804e-05	8.08975e-05	8.828e-05
TAG63	0.0017928	0.000574712	0.000587047	0.000758745	0.000744296	0.0014312	0.000416382	0.000853282	0.000805744	0.000819662	0.000446042	0.000464065	9.98802e-05	8.55623e-05	7.0424e-05	4.70576e-05	6.45226e-05	3.2484e-05	0.000379781	0.000481993	0.000305749	0.00107744	0.000474003	0.000197075	0.000445037	0.000259032	0.000231916	0.000249835	0.000292182	0.000270599	0.00136054	0.00117908	0.000899403	0.000866874	0.000846172	0.000948801
TAG114	0.00175482	0.00173807	0.00127362	0.00147759	0.0011996	0.0014373	0.000367111	0.00106865	0.000717653	0.000668798	0.000529612	0.000551488	0	0	0	0	0	0	0.00107053	0.000979557	0.000754689	0.000681276	0.00101178	0.000782717	0	0	0	0	0	0	0	0	0	0	0	0
TAG64	0.00239952	0.00164393	0.0014126	0.00159338	0.00151867	0.00141941	0.00172587	0.00461944	0.00196284	0.00271184	0.00145552	0.00175809	0.000161639	8.41274e-05	8.15822e-05	6.67696e-05	6.63157e-05	4.83491e-05	0.00631533	0.00638016	0.00427753	0.00662575	0.00706002	0.00654711	0.00241083	0.00183066	0.00182954	0.00201137	0.00213932	0.0007409	0.00304945	0.00448344	0.0041893	0.00331995	0.0039452	0.00390119
TAG65	0	0	0	0	0	0	0	0	0	0	0	0	8.33262e-05	6.24113e-05	4.25239e-05	4.39547e-05	5.34299e-05	3.47648e-05	0	0	0	0	0	0	0.00201742	0.00142191	0.00135823	0.00152982	0.00163704	0.000468868	0.000850699	0.00116059	0.00111086	0.000845551	0.00102596	0.00100949
TAG108	0	0	0	0	0.000287979	0.000219129	0	0.000487604	0	0	0	0.000179551	0	0	0	0	0	0	0.000134999	0.000148196	0	0	0.000187482	0	0	0	0	0	0	0	0	0	0	0	0	0
TAG66	0	0	0	0	0	0	0	0	0	0	0	0	7.02884e-05	3.40664e-05	3.92343e-05	4.11099e-05	3.66508e-05	2.80092e-05	0	0	0	0	0	0	0.00095811	0.000716175	0.000684295	0.000704221	0.000838323	0.000261372	0.000394628	0.000481746	0.000385959	0.000350762	0.000366029	0.000392574
TAG67	0	0	0	0	0	0	0	0	0	0	0	0	5.55224e-05	3.40664e-05	3.92343e-05	3.74273e-05	3.66508e-05	2.80092e-05	0	0	0	0	0	0	0.00095811	0.000716175	0.000684295	0.000704221	0.000838323	0.000261372	0.000394628	0.000481746	0.000385959	0.000350762	0.000366029	0.000392574
TAG68	0	0	0	0	0	0	0	0	0	0	0	0	2.71309e-05	1.86124e-05	1.45799e-05	1.63463e-05	1.71694e-05	1.07341e-05	0	0	0	0	0	0	0.000157014	0	0.000120176	0	2.40327e-05	7.33495e-05	9.45956e-05	9.67715e-05	8.0201e-05	7.16421e-05	7.42538e-05	8.19808e-05
TAG69	0.00491391	0.00478437	0.00375524	0.00377671	0.00324365	0.00379729	0.00174149	0.00388475	0.00212853	0.00253759	0.00210222	0.00167913	7.3666e-05	6.02155e-05	5.90019e-05	6.62523e-05	6.78415e-05	5.32501e-05	0.00384558	0.00399121	0.00360156	0.00382508	0.0043597	0.00330894	0.000763601	0.000908606	0.000884399	0.00107681	0.00104659	0.000267596	0.000432858	0.000532647	0.000436627	0.000394658	0.000383301	0.000429722
TAG109	0.00165195	0.00173878	0.00154466	0.00151482	0.001432	0.00151896	0.00124114	0.00276498	0.00154742	0.0017175	0.00138948	0.00125838	0	0	0	0	0	0	0.00262722	0.00273227	0.00230526	0.00274543	0.00300236	0.00206371	0	0	0	0	0	0	0	0	0	0	0	0
TAG115	0.00132233	0.00115244	0.0010576	0.000348458	0.000955898	0.00103357	0.000500984	0.0010403	0.000407197	0.000714431	0.000447495	0.000451872	0	0	0	0	0	0	0.00144615	0.00135678	0.00110577	0.00136831	0.00163209	0.00140803	0	0	0	0	0	0	0	0	0	0	0	0
TAG70	0	0	0	0	0	0	0	0	0	0	0	0	4.96968e-05	2.19718e-05	1.71448e-05	2.94649e-05	6.15569e-05	4.51179e-05	0	0	0	0	0	0	0.000441629	0.000563388	0.000550045	0.000712969	0.000756704	0.000174157	0.000117725	0.000144314	0.000124815	0.000108918	0.000108203	0.000122543
TAG71	0	0	0	0	0	0	0	0	0	0	0	0	0	0	0	0	2.88137e-05	0	0	0	0	0	0	0	0.000206231	1.58723e-05	2.40376e-05	1.78284e-05	0.000116649	0.000258198	1.65091e-05	1.01977e-05	0	0	0	5.15083e-06
TAG72	0	0	0	0	0	0	0	0	0	0	0	0	8.24535e-05	8.03014e-05	2.50068e-05	3.62948e-05	5.85092e-05	2.81133e-05	0	0	0	0	0	0	0.000168934	0.000100458	9.82064e-05	0.00010956	0.000126157	0.000132198	7.00881e-05	6.80949e-05	5.64924e-05	5.18489e-05	5.13064e-05	5.50304e-05
TAG73	0	0	0	0	0	0	0	0	0	0	0	0	1.49965e-05	1.13306e-05	1.13584e-05	5.74802e-06	1.00423e-05	6.08881e-06	0	0	0	0	0	0	3.49226e-05	2.93467e-05	3.67792e-05	2.64232e-05	3.37223e-05	2.02273e-05	3.07156e-05	3.59769e-05	2.93443e-05	2.75825e-05	2.7095e-05	2.8912e-05
TAG74	0	0	0	0	0	0	0	0	0	0	0	0	0.000177069	2.48076e-05	2.90195e-05	2.76252e-05	3.486e-05	1.12312e-05	0	0	0	0	0	0	0.000477032	0.000229171	0.000283897	0.000245824	0.00041276	0.000346545	0.00018823	0.000123937	9.64646e-05	8.97759e-05	8.5524e-05	9.95926e-05
TAG75	0.001521	0.00185295	0.00147274	0.00146715	0.00159768	0.00138004	0.000614145	0.00120331	0.00119849	0.00091177	0.000661082	0.000914009	4.90105e-05	1.9837e-05	4.38867e-05	2.59262e-05	3.57152e-05	1.96978e-05	0.000706662	0.000789118	0.000497862	0.000625905	0.000693188	0.000531219	0.000274587	0.000190902	0.000236867	0.00038682	0.000262238	7.3742e-05	0.000583505	0.000525615	0.000393096	0.000387067	0.000373964	0.000406025
TAG76	0.000555265	0.000478721	0.000473901	0.00048404	0.000465468	0.000474043	0.000476945	0.000929226	0.00036166	0.00049363	0.000342683	0.000287629	4.28779e-05	5.9559e-05	6.29684e-05	3.67248e-05	4.25095e-05	2.89279e-05	0.00069675	0.000654556	0.000397762	0.000710342	0.000790925	0.000603275	0.000488999	0.000295183	0.00026424	0.000276826	0.000295581	0.000165779	0.000339604	0.000382586	0.000265582	0.000274106	0.000248225	0.000280945
TAG77	0	0	0	0	0	0	0	0	0	0	0	0	8.68123e-06	1.15949e-05	8.85617e-06	6.4053e-06	8.97909e-06	7.38109e-06	0	0	0	0	0	0	0.000197984	0.000122028	0.000106342	0.000115509	0.000146845	4.73858e-05	6.16604e-05	8.74495e-05	7.48006e-05	6.36287e-05	7.13575e-05	7.47201e-05
TAG110	0.000274879	0.000270267	0.000269228	0.000403941	0.000305329	0.000184936	0.000302771	0.000500615	0.000362065	0.000380558	0.000198972	0.000292678	0	0	0	0	0	0	0.000390319	0.000413364	0.000225148	0.000396565	0.000402154	0.000339825	0	0	0	0	0	0	0	0	0	0	0	0
TAG78	0	0	0	0	0	0	0	0	0	0	0	0	1.99858e-05	1.76749e-05	2.53504e-05	1.05751e-05	1.18287e-05	7.84935e-06	0	0	0	0	0	0	9.7514e-05	7.12889e-05	5.53047e-05	6.13759e-05	8.20513e-05	2.5772e-05	1.90481e-05	2.51336e-05	2.29504e-05	1.88651e-05	2.142e-05	2.13531e-05
TAG79	0.000588436	0.000861798	0.000541803	0.000670703	0.000731486	0.000652955	0.000393405	0.00104828	0.000213723	0.000690771	0.000459026	0.000512554	3.13652e-05	1.90872e-05	1.35169e-05	1.58479e-05	8.5882e-06	9.8337e-06	0.000358976	0.000316814	0.000438295	0.000324984	0.000292228	0.000233464	0.000134126	9.00807e-05	8.48079e-05	8.25661e-05	0.000101849	3.16674e-05	3.43639e-05	3.72873e-05	3.17496e-05	2.8473e-05	2.89846e-05	3.055e-05
TAG80	0	0	0	0	0	0	0	0	0	0	0	0	1.48479e-05	9.55198e-06	1.1882e-05	1.1571e-05	1.35357e-05	7.88443e-06	0	0	0	0	0	0	5.00063e-05	0.000206948	0.000207122	0.000222882	0.00024891	2.71456e-05	8.07205e-05	9.47041e-05	7.86613e-05	6.96949e-05	6.52593e-05	7.53921e-05
TAG111	0.000726471	0.000959269	0.00100975	0.000827429	0.000965135	0.000737629	0.000677463	0.00117587	0.000917704	0.000661338	0.000300386	0.000472936	0	0	0	0	0	0	0.000622468	0.00049444	0.00101384	0.000508273	0.0002977	0.000359714	0	0	0	0	0	0	0	0	0	0	0	0
TAG112	0	0	0	0	0	0	0.000284342	0.000808613	0	0	0.000385605	0	0	0	0	0	0	0	0.000587706	0.000607579	0.000563712	0.000587434	0.000647499	0.000520066	0	0	0	0	0	0	0	0	0	0	0	0
TAG81	0	0.000451556	0.000794891	0.000330117	0.000938094	0.000778991	0	0.000796559	0.000914298	0.000453036	0.000431266	0.000535747	7.46401e-05	2.60111e-05	5.77822e-05	1.80026e-05	4.36396e-05	4.86345e-05	0	0	0.000155726	0	0	0	0.000192537	0.000184883	0.000203142	8.677e-05	0.000176457	0.000205587	4.85312e-05	5.35603e-05	4.61959e-05	3.92124e-05	4.333e-05	4.53028e-05
TAG82	0	0	0	0	0	0	0	0	0	0	0	0	2.35242e-05	0	5.58853e-06	1.06604e-05	0	4.79329e-06	0	0	0	0	0	0	6.19167e-05	3.2191e-05	4.16775e-05	3.96537e-05	2.82813e-05	3.23471e-05	3.22259e-05	4.12539e-05	3.39304e-05	2.92836e-05	3.07966e-05	3.33839e-05
TAG83	0	0	0	0	0	0	0	0	0	0	0	0	0.000132311	8.15144e-05	9.51258e-05	5.43093e-05	8.21867e-05	6.14076e-05	0	0	0	0	0	0	0.000288595	0.000181629	0.000191501	0.00017705	0.0002343	0.000245972	0.000155457	0.000103854	7.57986e-05	7.40735e-05	6.68122e-05	8.75468e-05
TAG84	0.00208565	0.0012389	0.00109073	0.00187037	0.000997321	0.000981312	0.000345862	0.000651288	0.000451572	0.00046295	8.1426e-05	0.000477974	0.000175899	9.22518e-05	0.00011953	0.000100605	8.99756e-05	7.52924e-05	0.00053932	0.000627499	0.00031869	0.000446554	0.000438688	0.000430774	0.000446768	0.00030461	0.000279852	0.000270321	0.000347539	0.000138404	0.0003414	0.000340118	0.00024747	0.000234685	0.000224016	0.000268748
TAG85	0	0	0	0	0	0	0	0	0	0	0	0	4.07638e-05	6.39792e-05	2.10811e-05	3.51348e-05	2.03588e-05	1.46982e-05	0	0	0	0	0	0	0.000251302	0.000182859	0.000157496	0.000178839	0.000194316	6.76263e-05	0.000158561	0.000206804	0.000152542	0.000144571	0.000143789	0.000167586
TAG86	0	0	0	0	0	0	0	0	0	0	0	0	0	7.62073e-06	1.06518e-05	6.63653e-06	1.23903e-05	6.38809e-06	0	0	0	0	0	0	0.000109578	5.32268e-05	3.3437e-05	3.27809e-05	8.67966e-05	5.29773e-05	2.29075e-05	3.03011e-05	2.4298e-05	2.11698e-05	2.12166e-05	2.57632e-05
TAG87	0	0	0	0	0	0	0	0	0	0	0	0	5.01122e-05	0	1.26124e-05	0	0	0	0	0	0	0	0	0	0.0001829	0.000124737	0.000116274	0.000109192	0.000140748	0.000266713	0.000149676	0.000109377	8.51838e-05	7.80662e-05	6.56972e-05	0.000101943
TAG88	0	0	0	0	0	0	0	0	0	0	0	0	0.00032217	0.000300679	7.92361e-05	0.00018075	0.000184394	0.000175064	0	0	0	0	0	0	0.000615209	0.0004813	0.000500001	0.000527956	0.000540585	0.000311825	0.000548359	0.000572968	0.000427288	0.00039089	0.000352886	0.000521981
TAG89	0	0	0	0	0	0	0	0	0	0	0	0	0.000129714	0.000136981	6.37003e-05	7.65483e-05	0.000101827	9.16239e-05	0	0	0	0	0	0	0.000383322	0.000334725	0.000328282	0.000348809	0.000382863	0.00012874	0.000136671	0.000173852	0.000139077	0.00012086	0.00012176	0.000159477
TAG90	0.000223742	0.000447837	0.000353899	0.000482965	0.000603832	0.00039405	0.00039629	0.000733311	0.000475389	0.000593517	0.00039655	0.000374036	2.72046e-05	2.087e-05	3.28818e-05	9.09153e-06	1.69681e-05	1.86549e-05	0	0.000131737	0.000105371	3.98066e-05	0.000155158	0	0.000124639	0.000133484	0.000132245	0.000115439	0.000123481	8.86688e-05	2.02957e-05	2.70338e-05	2.23313e-05	1.94671e-05	1.98238e-05	2.45614e-05
TAG91	0	0	0	0	0	0	0	0	0	0	0	0	0.000465174	0.000546148	0.00014814	0.000382218	0.000131072	0.000224251	0	0	0	0	0	0	0.000133913	0.000121275	0.00010678	9.53526e-05	0.000133688	0.000105535	6.22576e-05	7.57428e-05	7.33683e-05	5.85898e-05	6.54186e-05	6.97859e-05
TAG92	0	0	0	0	0	0	0	0	0	0	0	0	0	0	3.46512e-05	0	0	0	0	0	0	0	0	0	4.18295e-05	4.83349e-05	7.23744e-05	7.64246e-05	0.000102852	4.66055e-05	1.41107e-05	2.04674e-05	1.75155e-05	1.44588e-05	1.51668e-05	1.86611e-05
